# Supplementary material for: Neurofibromin 1 controls metabolic balance and Notch-dependent quiescence of murine juvenile myogenic progenitors
Source: Nat Commun. 2024 Feb 15;15:1393. doi: 10.1038/s41467-024-45618-z (PMC10869796; doi:10.1038/s41467-024-45618-z)
Supplement: Supplementary file 4 — Supplementary Dataset 1 [file 41467_2024_45618_MOESM4_ESM.xlsx]

## Sheet: Raw RPKM
	Raw Data RPKM				Mean (RPKM)
Official Gene Symbol	Control SCs-1	Control SCs-2	Nf1Myf5 SCs-1	Nf1Myf5 SCs-2	Control SCs	Nf1Myf5 SCs
0610005C13Rik	0.02	0	0.11	0	0.01	0.055
0610007P08Rik	0	0	0	0.05	0	0.025
0610007P14Rik	19.9	20.89	14.49	12.34	20.395	13.415
0610007P22Rik	0.45	0.35	1.25	0.72	0.4	0.985
0610008F07Rik	0	0	0	0	0	0
0610009B22Rik	30.34	28.5	11.28	8.57	29.42	9.925
0610009L18Rik	0	0	0	0	0	0
0610009O20Rik	10.85	11.33	12.12	9.61	11.09	10.865
0610010B08Rik	0.01	0.02	0.02	0.03	0.015	0.025
0610010B08Rik_copy2	0	0	0	0	0	0
0610010B08Rik_copy3	0	0	0	0	0	0
0610010B08Rik_copy4	0	0	0	0	0	0
0610010B08Rik_copy5	0.01	0.02	0.02	0.01	0.015	0.015
0610010F05Rik	0	0.01	0.07	0.03	0.005	0.05
0610010K06Rik	0	0	0	0	0	0
0610010K14Rik	22.93	22.05	17.17	11.37	22.49	14.27
0610010O12Rik	2.08	1.65	1.86	1.69	1.865	1.775
0610011F06Rik	16.22	15.51	11.03	9.21	15.865	10.12
0610012G03Rik	11.99	10.58	13.59	10.67	11.285	12.13
0610030E20Rik	7.23	7.18	13.3	12.89	7.205	13.095
0610031O16Rik	0	0	0	0	0	0
0610037D15Rik	0	0	0.02	0	0	0.01
0610037L13Rik	20.75	20.58	29	23.58	20.665	26.29
0610037P05Rik	0	0	0	0	0	0
0610038B21Rik	0.02	0.07	0.1	0.08	0.045	0.09
0610038F07Rik	0	0	0	0	0	0
0610039H22Rik	0	0	0	0.07	0	0.035
0610039K10Rik	0.03	0.03	0.08	0.03	0.03	0.055
0610040B10Rik	3.84	2.75	3.01	1.43	3.295	2.22
0610040F04Rik	0	0	0.03	0	0	0.015
0610040J01Rik	0	0	0.55	0.09	0	0.32
0610043K17Rik	0.39	0.13	0.61	0.47	0.26	0.54
100039707	0	0	0	0	0	0
100042579	0.07	0	0	0	0.035	0
1010001N08Rik	0	0	0.08	0.07	0	0.075
1110001A07Rik	0	0	0	0	0	0
1110001J03Rik	15.37	16.23	26.18	17.43	15.8	21.805
1110002L01Rik	0.77	1.13	0.84	0.79	0.95	0.815
1110002N22Rik	0	0	0	0	0	0
1110004E09Rik	19.12	19.32	16.12	11.18	19.22	13.65
1110004F10Rik	57.51	54.28	57.59	46.84	55.895	52.215
1110005A03Rik	0.17	0.21	0.14	0.15	0.19	0.145
1110005A23Rik	0.06	0.04	0.02	0.07	0.05	0.045
1110006O24Rik	0.59	0.82	1.3	0.85	0.705	1.075
1110007A13Rik	0	0	0	0	0	0
1110007C09Rik	42.18	40.65	16.78	14.04	41.415	15.41
1110008F13Rik	8.79	9.32	3.38	2.91	9.055	3.145
1110008L16Rik	3.55	3.29	2.12	2.21	3.42	2.165
1110008P14Rik	51.84	52.84	9.97	8.56	52.34	9.265
1110012D08Rik	2.01	2.13	3.62	3.57	2.07	3.595
1110012J17Rik	0.04	0.02	0.05	0.05	0.03	0.05
1110012L19Rik	42.52	41.91	13.93	11.57	42.215	12.75
1110013L07Rik	0	0	0	0	0	0
1110014N23Rik	0.07	0.09	0.61	0.35	0.08	0.48
1110015O18Rik	0	0	0.07	0.06	0	0.065
1110017D15Rik	0	0.04	0.12	0.13	0.02	0.125
1110018G07Rik	0.06	0.02	0.15	0.13	0.04	0.14
1110018H23Rik	0	0	0	0	0	0
1110018J18Rik	0	0	0	0	0	0
1110019D14Rik	0	0	0	0	0	0
1110020A21Rik	0.44	0.41	0.53	0.64	0.425	0.585
1110020G09Rik	0	0	0	0	0	0
1110021J02Rik	0	0	0	0	0	0
1110021L09Rik	0	0	0	0	0	0
1110025L11Rik	0	0	0	0	0	0
1110028C15Rik	0.01	0.02	0.01	0.03	0.015	0.02
1110028F11Rik	0	0	0	0	0	0
1110028F18Rik	0.02	0.04	0	0	0.03	0
1110032A03Rik	6.55	6.99	6.99	6.21	6.77	6.6
1110032F04Rik	0	0	0.07	0.01	0	0.04
1110034A24Rik	0	0	0	0	0	0
1110034B05Rik	0.04	0.03	0.19	0.12	0.035	0.155
1110034G24Rik	3.55	3.44	2.96	2.45	3.495	2.705
1110036E04Rik	0	0	0	0	0	0
1110037F02Rik	9.82	9.92	9.42	9.81	9.87	9.615
1110038B12Rik	138.84	138.76	92.52	57.99	138.8	75.255
1110038D17Rik	0	0.02	0.02	0.03	0.01	0.025
1110038F14Rik	26.87	26.97	26.43	22.29	26.92	24.36
1110046J04Rik	8	8.54	0.96	0.78	8.27	0.87
1110049B09Rik	0	0	0	0	0	0
1110051M20Rik	5.08	5.45	2.64	2.41	5.265	2.525
1110054O05Rik	0	0	0	0	0	0
1110057K04Rik	0.05	0.05	0.01	0.07	0.05	0.04
1110058D11Rik	0	0	0.07	0.07	0	0.07
1110059E24Rik	20.12	19.94	14.23	14.13	20.03	14.18
1110059G10Rik	0.27	0.16	0.2	0.13	0.215	0.165
1110065P20Rik	4.26	3.32	3.44	3.41	3.79	3.425
1190002F15Rik	0	0.09	0.21	0.32	0.045	0.265
1190002N15Rik	29.95	26.57	14.66	18.53	28.26	16.595
1190003K10Rik	0	0	0.02	0	0	0.01
1190005F20Rik	0.05	0.05	0.34	0.3	0.05	0.32
1190005I06Rik	0	0	0	0	0	0
1190007F08Rik	0.01	0.01	0.04	0.07	0.01	0.055
1190007I07Rik	2.87	3.09	4.98	3.53	2.98	4.255
1200002N14Rik	0	0	0	0	0	0
1200009I06Rik	0.01	0.02	0.01	0.02	0.015	0.015
1200014J11Rik	5.73	6.06	5.12	4.72	5.895	4.92
1200016B10Rik	0	0	0	0	0	0
1300001I01Rik	0	0	0	0	0	0
1300002E11Rik	0	0	0	0	0	0
1300002K09Rik	0	0	0	0	0	0
1300014I06Rik	0	0	0.12	0.31	0	0.215
1300017J02Rik	0.05	0.06	0.51	0.07	0.055	0.29
1300018I17Rik	0.13	0.17	0.71	0.64	0.15	0.675
1500001A10Rik	0	0	0	0	0	0
1500001M20Rik	0	0	0.1	0.12	0	0.11
1500002O20Rik	0.07	0.03	0.2	0.45	0.05	0.325
1500003O03Rik	0	0	0.11	0.13	0	0.12
1500004A13Rik	0.37	0.42	1.04	1.09	0.395	1.065
1500009C09Rik	0.03	0	0.03	0.01	0.015	0.02
1500009L16Rik	0.29	0.25	6.99	8.17	0.27	7.58
1500010J02Rik	0	0	0	0	0	0
1500011B03Rik	5.66	5.16	5.56	4.17	5.41	4.865
1500011K16Rik	15.78	16.86	9.44	7.16	16.32	8.3
1500012F01Rik	141.29	149.08	82.18	62.51	145.185	72.345
1500012K07Rik	0	0.01	0	0	0.005	0
1500015A07Rik	0.82	0.62	3.81	2.89	0.72	3.35
1500015L24Rik	0.07	0.07	0	0.03	0.07	0.015
1500015O10Rik	4.8	4.62	4.84	3.44	4.71	4.14
1500017E21Rik	2.97	2.78	0.05	0.04	2.875	0.045
1500026H17Rik	0	0	0	0	0	0
1500032L24Rik	0.05	0.05	0.05	0.04	0.05	0.045
1600002D24Rik	0	0.01	0.01	0.02	0.005	0.015
1600002H07Rik	3.59	3.43	6.5	4.86	3.51	5.68
1600002K03Rik	12.18	13.15	7.06	4.55	12.665	5.805
1600010M07Rik	0	0	0	0	0	0
1600012H06Rik	15.67	14.03	9.44	9.23	14.85	9.335
1600012P17Rik	0	0	0	0	0	0
1600014C10Rik	6.49	7.09	3.19	2.36	6.79	2.775
1600014C23Rik	0.47	0.11	0	0.09	0.29	0.045
1600014K23Rik	0	0	0	0.03	0	0.015
1600015I10Rik	0	0	0.11	0.27	0	0.19
1600016N20Rik	0	0	0	0	0	0
1600019K03Rik	0	0	0	0	0	0
1600020E01Rik	0	0	0	0	0	0
1600023N17Rik	0.03	0.05	0.35	0.19	0.04	0.27
1600025M17Rik	0	0	0	0	0	0
1600027J07Rik	0.6	0.39	0.51	0.05	0.495	0.28
1600027N09Rik	0.88	0.85	1.86	1.03	0.865	1.445
1600029I14Rik	0	0	0	0.08	0	0.04
1600029O15Rik	0	0	0.28	0.12	0	0.2
1700001C02Rik	0	0	0	0	0	0
1700001C19Rik	0.06	0.08	0	0	0.07	0
1700001D01Rik	0	0	0.04	0.13	0	0.085
1700001F09Rik	0	0	0	0	0	0
1700001G01Rik	0	0	0	0	0	0
1700001G11Rik	0	0	0	0	0	0
1700001G17Rik	0.24	0.43	0.42	0.19	0.335	0.305
1700001J03Rik	0	0	0.35	0.31	0	0.33
1700001J11Rik	0.02	0	0	0.03	0.01	0.015
1700001K19Rik	0.2	0.17	1.31	2.26	0.185	1.785
1700001K23Rik	0	0.06	0.15	0.2	0.03	0.175
1700001L05Rik	0.06	0.03	0.55	0.48	0.045	0.515
1700001L19Rik	0.15	0.14	0.1	0.12	0.145	0.11
1700001O22Rik	0.12	0.16	0.49	0.37	0.14	0.43
1700001P01Rik	0.17	0.04	0.16	0.39	0.105	0.275
1700003C15Rik	0	0	0	0	0	0
1700003D09Rik	0.02	0	0	0	0.01	0
1700003E16Rik	1.81	1.91	0.17	0.2	1.86	0.185
1700003E24Rik	0	0	0	0	0	0
1700003E24Rik_copy2	0	0	0	0	0	0
1700003F12Rik	1.13	0.83	1.13	0.93	0.98	1.03
1700003G13Rik	0	0	0	0	0	0
1700003G18Rik	0.09	0	0	0	0.045	0
1700003H04Rik	0	0.03	0	0	0.015	0
1700003I22Rik	0	0	0	0	0	0
1700003L19Rik	0	0	0	0	0	0
1700003M02Rik	0.07	0.05	0.1	0.08	0.06	0.09
1700003M07Rik	0.15	0.06	0.12	0.03	0.105	0.075
1700003P14Rik	0	0	0	0	0	0
1700006A11Rik	0	0	0	0	0	0
1700006E09Rik	0	0	0	0	0	0
1700006F04Rik	0	0	0	0	0	0
1700006H21Rik	0	0	0	0	0	0
1700007B14Rik	0	0.03	0.03	0.02	0.015	0.025
1700007F19Rik	0	0	0	0.01	0	0.005
1700007G11Rik	0	0	0.02	0.09	0	0.055
1700007J10Rik	0.55	0.4	3.4	3.49	0.475	3.445
1700007K09Rik	0.04	0	0.11	0.14	0.02	0.125
1700007K13Rik	6.27	5.62	0.25	0.48	5.945	0.365
1700007L15Rik	0	0	0	0	0	0
1700007P06Rik	0.07	0.07	0	0	0.07	0
1700008C04Rik	0	0	0	0	0	0
1700008F21Rik	0	0	0	0	0	0
1700008J07Rik	0.17	0.16	0.84	0.62	0.165	0.73
1700008K24Rik	0	0	0	0	0	0
1700008O03Rik	0.09	0.06	0.25	0.13	0.075	0.19
1700008P02Rik	0	0	0	0	0	0
1700009C05Rik	0	0	0	0	0	0
1700009J07Rik	0	0	0	0	0	0
1700009N14Rik	0	0	0.02	0.08	0	0.05
1700010B08Rik	0	0	0	0	0	0
1700010D01Rik	0.05	0	0	0	0.025	0
1700010H22Rik	0	0	0	0	0	0
1700010I02Rik	0	0	0	0	0	0
1700010I14Rik	0.01	0.04	0.31	0.21	0.025	0.26
1700010J16Rik	0	0	0	0	0	0
1700010K23Rik	0	0	0	0	0	0
1700011A15Rik	0.03	0	0	0	0.015	0
1700011B04Rik	0	0	0	0	0	0
1700011C11Rik	0	0.08	0	0	0.04	0
1700011E24Rik	0.03	0	0.03	0.03	0.015	0.03
1700011F03Rik	0	0	0	0	0	0
1700011F14Rik	0	0	0	0	0	0
1700011H14Rik	0	0	0.06	0.19	0	0.125
1700011I03Rik	0.71	0.73	0.07	0.05	0.72	0.06
1700011L22Rik	0	0.06	0.1	0.02	0.03	0.06
1700011M02Rik	0	0	0	0	0	0
1700012A03Rik	0	0	0	0	0	0
1700012B07Rik	0.04	0.07	0	0	0.055	0
1700012B09Rik	5.66	5.4	0	0.06	5.53	0.03
1700012B15Rik	0.75	0.59	1.55	1.55	0.67	1.55
1700012C14Rik	0	0	0.1	0	0	0.05
1700012D01Rik	0	0.08	0.07	0.03	0.04	0.05
1700012D14Rik	0.17	0	0.04	0.15	0.085	0.095
1700012D16Rik	0	0	0	0	0	0
1700012H19Rik	0	0	0	0	0	0
1700012I11Rik	0	0.08	0	0	0.04	0
1700012L04Rik	0	0	0.05	0.05	0	0.05
1700012P22Rik	0	0	0	0	0	0
1700013B16Rik	0	0	0	0	0	0
1700013D24Rik	0	0	0	0.05	0	0.025
1700013F07Rik	0.68	0.65	0	0	0.665	0
1700013G24Rik	0.16	0.05	0.19	0.07	0.105	0.13
1700013H16Rik	0.02	0.04	0	0	0.03	0
1700015E13Rik	0	0	0.07	0.41	0	0.24
1700015F17Rik	0	0.02	0.02	0	0.01	0.01
1700015G11Rik	0	0	0	0	0	0
1700016C15Rik	0.21	0.04	0.03	0.06	0.125	0.045
1700016D06Rik	0.34	0.28	0.14	0.04	0.31	0.09
1700016G22Rik	0	0.05	0.25	0	0.025	0.125
1700016H13Rik	0	0	0.05	0.05	0	0.05
1700016K19Rik	0	0	0	0	0	0
1700016L04Rik	0	0.06	0	0	0.03	0
1700016L21Rik	0	0	0	0	0	0
1700016M24Rik	0	0	0	0	0	0
1700016P04Rik	0	0	0	0	0	0
1700017B05Rik	11.32	11.24	3.41	2.6	11.28	3.005
1700017D01Rik	0	0	0	0	0	0
1700017G19Rik	0.01	0.02	0.01	0	0.015	0.005
1700017J07Rik	0	0	0	0	0	0
1700017L05Rik	0	0	0	0	0	0
1700017N19Rik	0.02	0.02	0.01	0.03	0.02	0.02
1700018A04Rik	0.29	0.2	0	0	0.245	0
1700018A14Rik	0	0	0	0	0	0
1700018B08Rik	0	0	0.05	0.02	0	0.035
1700018B24Rik	0	0	0	0	0	0
1700018C11Rik	0	0	0	0	0	0
1700018F24Rik	0	0	0	0	0	0
1700018G05Rik	0	0	0	0	0	0
1700018L02Rik	0.06	0.04	0.2	0.29	0.05	0.245
1700019A02Rik	0	0.04	0.24	0.04	0.02	0.14
1700019B03Rik	0.03	0	0.12	0.08	0.015	0.1
1700019B21Rik	0.07	0	0.03	0	0.035	0.015
1700019C18Rik	0	0	0	0	0	0
1700019D03Rik	0.03	0.03	0.05	0.05	0.03	0.05
1700019E08Rik	0	0	0	0.04	0	0.02
1700019G17Rik	0.44	0.37	1.67	1.17	0.405	1.42
1700019G24Rik	0	0	0	0	0	0
1700019L03Rik	0.74	0.87	0.85	0.48	0.805	0.665
1700019M22Rik	0	0	0	0	0	0
1700019N12Rik	0	0	0	0	0	0
1700019N19Rik	0.06	0	0.05	0	0.03	0.025
1700019O17Rik	0	0	0.09	0.01	0	0.05
1700020A23Rik	0.07	0.04	0.27	0.79	0.055	0.53
1700020D05Rik	0.03	0.05	0.96	0.52	0.04	0.74
1700020G17Rik	0	0	0	0	0	0
1700020I14Rik	34.46	32.4	12.18	20.01	33.43	16.095
1700020L24Rik	4.52	4.85	3.27	2.14	4.685	2.705
1700020M21Rik	0	0	0	0	0	0
1700020N01Rik	0.05	0	0	0.02	0.025	0.01
1700020N15Rik	0	0	0	0	0	0
1700020N18Rik	0	0	0	0	0	0
1700021C14Rik	0.06	0	0	0	0.03	0
1700021F05Rik	28.02	29.34	19.2	14.56	28.68	16.88
1700021F07Rik	0	0	0	0	0	0
1700021K19Rik	4.86	5.01	3.88	4.71	4.935	4.295
1700021N21Rik	0.03	0	0.03	0	0.015	0.015
1700022A21Rik	0	0	0	0	0	0
1700022A22Rik	0	0	0	0	0	0
1700022E09Rik	0	0	0	0	0	0
1700022H01Rik	0	0	0	0	0	0
1700022H16Rik	0	0	0	0	0	0
1700022I11Rik	0	0.01	0.02	0.03	0.005	0.025
1700023C21Rik	0	0	0.32	0.31	0	0.315
1700023D19Rik	0	0	0	0	0	0
1700023E05Rik	0	0	0	0	0	0
1700023F02Rik	0	0	0	0	0	0
1700023F06Rik	0.11	0.18	0.02	0.02	0.145	0.02
1700024B18Rik	0	0	0	0	0	0
1700024F13Rik	0	0	0.04	0.07	0	0.055
1700024G13Rik	0	0	0	0	0	0
1700024I08Rik	0	0	0	0	0	0
1700024N05Rik	0	0	0	0	0	0
1700024P04Rik	0	0	0.1	0.05	0	0.075
1700024P16Rik	0.56	0.68	0.02	0	0.62	0.01
1700025B11Rik	0	0	0	0	0	0
1700025C18Rik	0	0	0	0	0	0
1700025F22Rik	0	0	0	0	0	0
1700025F24Rik	0.15	0.28	0	0	0.215	0
1700025G04Rik	0.89	0.86	5.78	6.16	0.875	5.97
1700025J12Rik	0	0	0	0	0	0
1700025K23Rik	0	0	0	0	0	0
1700025K24Rik	0.22	0.11	0	0	0.165	0
1700025M24Rik	0	0	0	0	0	0
1700025N23Rik	0.03	0	0	0	0.015	0
1700026D08Rik	2.77	3.29	0.05	0.11	3.03	0.08
1700026D11Rik	0	0	0	0	0	0
1700026F02Rik	0	0	0	0	0	0
1700026J04Rik	0	0	0	0	0	0
1700026J14Rik	0.03	0.03	0.03	0.09	0.03	0.06
1700026L06Rik	0.15	0.23	0.05	0	0.19	0.025
1700027A15Rik	0	0	0	0.13	0	0.065
1700027D21Rik	0	0	0	0	0	0
1700027F06Rik	0	0	0	0	0	0
1700027F09Rik	0	0	0	0	0	0
1700027H10Rik	0	0	0	0	0	0
1700027I24Rik	0	0	0	0	0	0
1700027J07Rik	0.05	0	0.28	0.34	0.025	0.31
1700028B04Rik	0	0	0	0	0	0
1700028D13Rik	0	0	0	0	0	0
1700028E10Rik	0.02	0.03	0.05	0.03	0.025	0.04
1700028I16Rik	0.2	0.18	0.05	0	0.19	0.025
1700028J19Rik	0.17	0.2	0.46	0.23	0.185	0.345
1700028K03Rik	0	0	0.01	0	0	0.005
1700028M03Rik	0.23	0.29	0	0	0.26	0
1700028P14Rik	0.03	0	0	0.03	0.015	0.015
1700028P15Rik	0	0	0	0	0	0
1700029B22Rik	0	0	0	0	0	0
1700029F09Rik	0	0	0.08	0.14	0	0.11
1700029F12Rik	0	0	0	0	0	0
1700029G01Rik	0	0	0.02	0.02	0	0.02
1700029H14Rik	0	0.02	0.17	0.2	0.01	0.185
1700029I01Rik	0.3	0.45	0.47	0.27	0.375	0.37
1700029I15Rik	0.52	0.68	3.02	2.13	0.6	2.575
1700029J03Rik	0.37	0.14	0.06	0	0.255	0.03
1700029J07Rik	1.28	1.11	3.75	2.63	1.195	3.19
1700029M20Rik	0.01	0	0	0	0.005	0
1700029N11Rik	0	0	0	0	0	0
1700029P11Rik	0	0	0	0	0	0
1700030A11Rik	0	0	0	0	0	0
1700030C10Rik	0.05	0	1.84	0.8	0.025	1.32
1700030F04Rik	0	0	0	0	0	0
1700030F18Rik	0	0	0	0	0	0
1700030J22Rik	0.82	0.82	0.16	0.17	0.82	0.165
1700030K09Rik	4.81	4.55	5.9	4.11	4.68	5.005
1700030L20Rik	0.16	0	0	0	0.08	0
1700030M09Rik	0	0	0	0.05	0	0.025
1700030N03Rik	0	0	0	0	0	0
1700030O20Rik	0	0	0	0	0	0
1700031A10Rik	0.53	0.88	0.19	0.11	0.705	0.15
1700031F05Rik	0	0	0	0	0	0
1700031F10Rik	0	0	0	0	0	0
1700031M16Rik	0	0	0	0	0	0
1700031P21Rik	0	0	0	0	0	0
1700034E13Rik	0.45	0.58	0.05	0	0.515	0.025
1700034G24Rik	0	0	0	0	0	0
1700034H15Rik	0.02	0.03	0.09	0.05	0.025	0.07
1700034I23Rik	0	0	0.03	0.09	0	0.06
1700034J05Rik	0	0	0.01	0.02	0	0.015
1700034K08Rik	0	0	0	0	0	0
1700034O15Rik	0	0	0	0	0	0
1700034P13Rik	0.02	0	0.02	0	0.01	0.01
1700036G14Rik	0	0	0	0	0	0
1700037C18Rik	1.68	1.63	1.21	1.13	1.655	1.17
1700037H04Rik	22.47	21.81	14.07	12.1	22.14	13.085
1700039E15Rik	0	0	0	0	0	0
1700039E22Rik	0	0	0	0	0	0
1700040F15Rik	0	0	0	0	0	0
1700040F15Rik_copy2	0	0	0	0	0	0
1700040I03Rik	0.1	0	0.45	0.69	0.05	0.57
1700040L02Rik	0	0.02	0.36	0.43	0.01	0.395
1700041A01Rik	0	0	0	0	0	0
1700041B01Rik	0	0	0	0	0	0
1700041C02Rik	0.07	0.06	0.04	0.07	0.065	0.055
1700041C23Rik	0	0	0	0	0	0
1700041M19Rik	0	0	0	0	0	0
1700042G07Rik	0	0	0	0	0	0
1700042G15Rik	0	0.01	0.05	0.04	0.005	0.045
1700042O10Rik	0	0	0	0	0	0
1700044C05Rik	0	0	0	0	0	0
1700044K03Rik	0	0	0	0	0	0
1700045H11Rik	0	0	0.21	0.04	0	0.125
1700045I19Rik	0	0	0	0	0	0
1700046C09Rik	0	0	0	0	0	0
1700047A11Rik	0	0	0.08	0.08	0	0.08
1700047E10Rik	0.05	0.05	0	0	0.05	0
1700047G03Rik	0	0	0	0	0	0
1700047I17Rik2	0	0	0	0	0	0
1700047I17Rik2_copy2	0	0	0	0	0	0
1700047L14Rik	0	0	0	0	0	0
1700047M11Rik	0	0	0.47	0.42	0	0.445
1700048M11Rik	0.11	0	0.36	0.4	0.055	0.38
1700048O20Rik	0	0	2.76	2.33	0	2.545
1700049E15Rik	0	0.06	0	0	0.03	0
1700049E17Rik1	1.93	2	0	0	1.965	0
1700049E22Rik	0	0	0	0	0	0
1700049G17Rik	1.81	1.71	1.09	1.38	1.76	1.235
1700049L16Rik	0	0	0	0	0	0
1700051A21Rik	0	0	0	0	0	0
1700052I22Rik	0	0	0	0	0	0
1700052K11Rik	2.59	2.83	0.82	0.74	2.71	0.78
1700052N19Rik	0.4	0.28	0.61	0.81	0.34	0.71
1700054A03Rik	0	0	0.03	0	0	0.015
1700054K19Rik	0	0	0	0	0	0
1700054M17Rik	0	0	0	0.11	0	0.055
1700054N08Rik	0	0	0	0.01	0	0.005
1700055C04Rik	0	0	0	0	0	0
1700056E22Rik	0.47	0.37	1.03	0.48	0.42	0.755
1700057G04Rik	0.05	0.05	0	0	0.05	0
1700057H15Rik	0	0	0	0	0	0
1700057H21Rik	0	0	0	0	0	0
1700057K13Rik	0	0	0	0	0	0
1700060C16Rik	0	0.04	0	0	0.02	0
1700060C20Rik	0	0	0.3	0.08	0	0.19
1700061F12Rik	0	0	0	0	0	0
1700061G19Rik	0.01	0.04	0.69	0.73	0.025	0.71
1700061I17Rik	0.2	0.17	0.03	0	0.185	0.015
1700061J23Rik	0	0	0	0	0	0
1700063A18Rik	0	0	0	0	0	0
1700063D05Rik	0	0	0	0.07	0	0.035
1700063O14Rik	0	0	0.36	0.1	0	0.23
1700064J06Rik	0	0	0	0	0	0
1700064M15Rik	0	0	0	0	0	0
1700065D16Rik	0	0.02	0.07	0.05	0.01	0.06
1700065I16Rik	0	0	0	0	0	0
1700065I17Rik	0	0	0	0	0	0
1700065J11Rik	0	0	0	0	0	0
1700065J18Rik	0.07	0	0.06	0	0.035	0.03
1700065L07Rik	0	0	0	0	0	0
1700065O20Rik	0	0	0	0	0	0
1700066B17Rik	0	0	0.05	0	0	0.025
1700066B19Rik	0.04	0.05	0.01	0	0.045	0.005
1700066J03Rik	0	0	0	0	0	0
1700066M21Rik	4.1	3.51	1.88	1.91	3.805	1.895
1700066N21Rik	0	0	0	0	0	0
1700066O22Rik	0	0	0	0	0	0
1700067G17Rik	0	0	0	0	0	0
1700067K01Rik	0.49	0.36	0.24	0.17	0.425	0.205
1700067P10Rik	0	0	0	0.03	0	0.015
1700069L16Rik	0	0	0	0.03	0	0.015
1700069P05Rik	0	0	0	0	0	0
1700071K01Rik	0	0	0	0	0	0
1700071M16Rik	0.04	0.05	0.03	0.03	0.045	0.03
1700072B07Rik	0	0	0	0	0	0
1700072I22Rik	0	0	0	0	0	0
1700072O05Rik	0	0	0	0	0	0
1700073E17Rik	0	0	0.06	0.06	0	0.06
1700074H08Rik	0	0	0	0	0	0
1700074H08Rik_copy2	0	0	0	0	0	0
1700074P13Rik	0	0	0	0	0	0
1700080E11Rik	0	0	0	0	0	0
1700080N15Rik	0	0	0	0	0	0
1700080O16Rik	0	0	0	0	0	0
1700081H04Rik	0	0	0	0.02	0	0.01
1700081L11Rik	0.12	0.11	0.21	0.23	0.115	0.22
1700084C01Rik	0.11	0.08	0.17	0.13	0.095	0.15
1700084D21Rik	0	0	0	0	0	0
1700084E18Rik	0.31	0.25	0.69	0.84	0.28	0.765
1700084F23Rik	0	0	0	0	0	0
1700084J12Rik	0	0	0	0.03	0	0.015
1700084M14Rik	0	0	0	0	0	0
1700085C21Rik	0	0	0.02	0	0	0.01
1700086L19Rik	0.03	0.03	0.31	0.12	0.03	0.215
1700086O06Rik	0.4	0.34	1.84	1.29	0.37	1.565
1700088E04Rik	0.7	0.78	0.38	0.19	0.74	0.285
1700091H14Rik	0	0	0	0	0	0
1700092C02Rik	0	0	0	0	0	0
1700092C10Rik	0.09	0.1	0	0	0.095	0
1700092E19Rik	0	0.02	0	0	0.01	0
1700092K14Rik	0	0	0.06	0	0	0.03
1700092M07Rik	0	0.36	1.38	1.34	0.18	1.36
1700093K21Rik	0.74	0.59	0.26	0.07	0.665	0.165
1700094C09Rik	0	0	0	0	0	0
1700094D03Rik	0.87	0.95	4.24	2.55	0.91	3.395
1700094J05Rik	0	0	0	0	0	0
1700094M24Rik	0	0	0	0	0	0
1700095A21Rik	0	0	0	0	0	0
1700095B10Rik	0	0	0	0	0	0
1700095J12Rik	0	0	0	0	0	0
1700096J18Rik	0.06	0	0.06	0	0.03	0.03
1700096K18Rik	0.87	0.61	1.45	1.34	0.74	1.395
1700096P03Rik	0	0	0	0	0	0
1700097N02Rik	0	0	0.03	0	0	0.015
1700099I09Rik	0	0	0	0	0	0
1700100I10Rik	0	0	0	0	0	0
1700100L14Rik	0	0	0	0	0	0
1700101E01Rik	0.08	0.09	0.1	0.07	0.085	0.085
1700101I11Rik	0	0	0	0	0	0
1700101O22Rik	0	0	0	0	0	0
1700102H20Rik	0	0	0	0	0	0
1700102P08Rik	0.15	0.1	0.68	0.62	0.125	0.65
1700104L18Rik	0	0	0	0	0	0
1700105P06Rik	0	0	0	0	0	0
1700106J16Rik	0	0	0	0	0	0
1700106N22Rik	0.15	0.11	0.03	0.01	0.13	0.02
1700108F19Rik	0.43	0.27	0.4	0.36	0.35	0.38
1700108J01Rik	0	0	0	0	0	0
1700109F18Rik	0	0	0.03	0	0	0.015
1700109G14Rik	0	0	0	0.15	0	0.075
1700109G15Rik	0	0	0	0	0	0
1700109H08Rik	0.49	0.35	1.85	2.44	0.42	2.145
1700109I08Rik	0	0	0	0	0	0
1700109K24Rik	1.18	1.24	3.12	8.9	1.21	6.01
1700110C19Rik	0.07	0.11	0.28	0.2	0.09	0.24
1700110I01Rik	0	0	0	0	0	0
1700110I01Rik_copy2	0	0	0	0	0	0
1700110I01Rik_copy3	0	0	0	0	0	0
1700110I07Rik	0	0	0	0	0	0
1700110K17Rik	0	0	0	0	0	0
1700111N16Rik	0	0	0	0	0	0
1700112E06Rik	2.48	2.87	0.27	0.31	2.675	0.29
1700112H15Rik	0.59	0.6	0.06	0	0.595	0.03
1700112J05Rik	0	0	0	0	0	0
1700112J16Rik	0.05	0.12	0.11	0.09	0.085	0.1
1700113A16Rik	0	0	0	0	0	0
1700113B09Rik	0	0	0	0.06	0	0.03
1700113H08Rik	0	0.02	0.14	0.08	0.01	0.11
1700113I22Rik	0.02	0.02	0.4	0.24	0.02	0.32
1700116B05Rik	0.06	0	0.12	0.06	0.03	0.09
1700119H24Rik	0.05	0	0.17	0.08	0.025	0.125
1700120C14Rik	0	0	0	0	0	0
1700120E14Rik	0	0	0	0	0	0
1700120G07Rik	0	0	0	0	0	0
1700120K04Rik	0.44	0.56	1.75	0.76	0.5	1.255
1700121L16Rik	0	0	0	0	0	0
1700121N20Rik	0	0	0	0	0	0
1700122C19Rik	0	0	0	0	0	0
1700122O11Rik	0	0	0	0	0	0
1700123I01Rik	0	0	0	0	0	0
1700123J17Rik	0	0.01	0	0	0.005	0
1700123K08Rik	0	0	0	0.02	0	0.01
1700123L14Rik	0	0	0.16	0.01	0	0.085
1700123M08Rik	0	0	0	0	0	0
1700123O12Rik	0	0	0	0	0	0
1700123O20Rik	16.41	15.8	11.03	9.33	16.105	10.18
1700123O21Rik	0	0	0	0	0	0
1700124L16Rik	0	0.08	0.43	0.42	0.04	0.425
1700125D06Rik	0	0	0	0	0	0
1700125G02Rik	0	0	0	0	0	0
1700125G22Rik	0.03	0.03	0.15	0.03	0.03	0.09
1700125H03Rik	0.11	0.18	0.53	1.66	0.145	1.095
1700125H20Rik	0.03	0	0.15	0.12	0.015	0.135
1700126H18Rik	0	0	0	0	0	0
1700128A07Rik	0	0	0	0	0	0
1700128F08Rik	0	0	0	0	0	0
1700129C05Rik	0	0	0	0	0	0
1810006J02Rik	0	0	0.06	0.07	0	0.065
1810007C17Rik	0	0	0	0	0	0
1810007D17Rik	0	0	0	0	0	0
1810008A18Rik	0	0	0	0	0	0
1810008I18Rik	0.08	0.08	0.07	0.07	0.08	0.07
1810009A15Rik	0	0	0	0	0	0
1810009J06Rik	0	0	0	0	0	0
1810010D01Rik	0	0.03	0.32	0.1	0.015	0.21
1810010H24Rik	1.63	1.3	2.34	1.32	1.465	1.83
1810011H11Rik	0	0	0.61	0.76	0	0.685
1810011O10Rik	3.08	2.85	35.07	16.47	2.965	25.77
1810012K16Rik	0.1	0.15	0.05	0.04	0.125	0.045
1810013A23Rik	0	0	0	0.06	0	0.03
1810013D10Rik	0	0.03	0.1	0.17	0.015	0.135
1810013L24Rik	14.73	14.65	7.32	8.54	14.69	7.93
1810014B01Rik	1.11	1.11	1.93	1.28	1.11	1.605
1810014F10Rik	0.25	0.03	0.46	0.25	0.14	0.355
1810018F18Rik	0	0	0	0	0	0
1810019D21Rik	0	0	0.02	0	0	0.01
1810019J16Rik	0	0	0	0	0	0
1810020D17Rik	0	0	0	0	0	0
1810020O05Rik	0.05	0.03	0.1	0	0.04	0.05
1810021B22Rik	4.47	4.97	1.87	1.11	4.72	1.49
1810022K09Rik	35.87	31.94	19.39	19.29	33.905	19.34
1810024B03Rik	0.38	0.41	0.49	0.38	0.395	0.435
1810026B05Rik	1.43	1.31	7.89	6.41	1.37	7.15
1810026J23Rik	22.67	21.65	14.85	14.47	22.16	14.66
1810029B16Rik	0	0	0.04	0.02	0	0.03
1810030N24Rik	0	0	0	0	0	0
1810030O07Rik	18.5	17.93	14.6	12.46	18.215	13.53
1810031K17Rik	0.62	0.46	0.53	0.58	0.54	0.555
1810032O08Rik	4.87	5	13.24	7.99	4.935	10.615
1810034E14Rik	2.02	2.25	0.4	0.62	2.135	0.51
1810037I17Rik	50.85	48.01	36.84	27.14	49.43	31.99
1810041H14Rik	0.05	0	0	0	0.025	0
1810041L15Rik	0.58	0.6	3	2.37	0.59	2.685
1810043G02Rik	10.41	10.31	11.19	7.57	10.36	9.38
1810043H04Rik	20.61	21.29	11.33	11.24	20.95	11.285
1810044D09Rik	0	0	0	0	0	0
1810046K07Rik	0	0	0.04	0	0	0.02
1810048J11Rik	0.14	0.05	0.03	0.17	0.095	0.1
1810049H13Rik	0	0	0	0	0	0
1810053B01Rik	0	0	0.03	0	0	0.015
1810053B23Rik	0	0	0	0	0	0
1810055G02Rik	18.95	18.72	16.43	16.15	18.835	16.29
1810058I24Rik	42.81	44.98	38.35	27.33	43.895	32.84
1810062G17Rik	1.12	1.18	2.3	2.72	1.15	2.51
1810062O18Rik	0.29	0.29	0.83	1.16	0.29	0.995
1810063B05Rik	0	0	0	0	0	0
1810063I02Rik	0	0	0	0.09	0	0.045
1810064F22Rik	0	0	0	0	0	0
1810065E05Rik	0	0	0	0.03	0	0.015
2010000I03Rik	0.06	0.09	0.07	0.05	0.075	0.06
2010001A14Rik	0	0	0	0	0	0
2010001E11Rik	0.01	0.04	0.04	0.01	0.025	0.025
2010001M06Rik	0	0	0	0	0	0
2010003K11Rik	0.02	0.07	0.3	0.21	0.045	0.255
2010005H15Rik	0.76	0.73	8.85	1.93	0.745	5.39
2010009K17Rik	0	0	0	0	0	0
2010010A06Rik	0	0	0	0	0	0
2010012O05Rik	10.86	10.32	6.61	5.99	10.59	6.3
2010015L04Rik	0.01	0	0	0.01	0.005	0.005
2010016I18Rik	0	0.04	0.24	0.05	0.02	0.145
2010106C02Rik	0	0	0	0.04	0	0.02
2010106E10Rik	0	0	0.04	0.06	0	0.05
2010107E04Rik	254.54	275.02	198.21	150.18	264.78	174.195
2010107G12Rik	0.15	0.13	0.39	0.3	0.14	0.345
2010107G23Rik	5.09	3.98	0.1	0.06	4.535	0.08
2010107H07Rik	0.37	0.29	0.09	0.08	0.33	0.085
2010109A12Rik	0.05	0	0.32	0.13	0.025	0.225
2010109I03Rik	0.04	0.03	0	0	0.035	0
2010111I01Rik	3.31	3.18	10.59	5.9	3.245	8.245
2010204K13Rik	0.11	0.17	0.11	0.1	0.14	0.105
2010209O12Rik	0.63	0.6	4.57	3.59	0.615	4.08
2010300C02Rik	0	0	1.34	0.95	0	1.145
2010305A19Rik	0	0	0	0	0	0
2010308F09Rik	0	0.04	0	0	0.02	0
2010310C07Rik	0	0	0	0	0	0
2010315B03Rik	0	0	0	0	0	0
2010320M18Rik	8.56	10.5	11.87	7.81	9.53	9.84
2010321M09Rik	0.02	0	0.02	0.05	0.01	0.035
2200002D01Rik	23.36	21.07	4.24	3.64	22.215	3.94
2200002J24Rik	0	0	0	0	0	0
2210009G21Rik	0.03	0	0	0.02	0.015	0.01
2210010C04Rik	0.19	0.22	0.01	0.02	0.205	0.015
2210010C17Rik	0	0	0	0	0	0
2210011C24Rik	0.15	0.42	0	0	0.285	0
2210012G02Rik	0.05	0	0.42	0.32	0.025	0.37
2210013O21Rik	52.62	51.4	17.17	16.43	52.01	16.8
2210015D19Rik	7.49	7.93	6.29	5.49	7.71	5.89
2210016F16Rik	0.56	0.44	6.8	5.17	0.5	5.985
2210016L21Rik	27.37	27.39	19.58	18.01	27.38	18.795
2210018M11Rik	8.02	8	11.81	15.28	8.01	13.545
2210019I11Rik	0	0	0	0	0	0
2210020M01Rik	0.02	0.08	0.32	0.11	0.05	0.215
2210023G05Rik	0.03	0.03	0.03	0	0.03	0.015
2210039B01Rik	0	0	0.84	0.47	0	0.655
2210404E10Rik	0	0	0	0	0	0
2210404J11Rik	1.37	1.33	1.86	1.98	1.35	1.92
2210404O09Rik	0	0	0	0	0	0
2210406O10Rik	0.02	0	0.01	0	0.01	0.005
2210407C18Rik	0	0	0.14	0.06	0	0.1
2210408F21Rik	0	0	0	0	0	0
2210408I21Rik	1.31	1.4	1.1	1.38	1.355	1.24
2210409D07Rik	0.76	0.78	0.22	0	0.77	0.11
2210409E12Rik	0	0	0	0	0	0
2210414B05Rik	0	0	0	0	0	0
2210416O15Rik	0.59	0.6	0.9	0.6	0.595	0.75
2210417A02Rik	0	0	0.05	0.04	0	0.045
2210418O10Rik	0	0	0	0	0	0
2210420H20Rik	0	0	0	0	0	0
2300002M23Rik	0	0	0	0	0	0
2300003K06Rik	0	0	0	0	0	0
2300005B03Rik	0.17	0.12	0	0	0.145	0
2300009A05Rik	3.93	3.45	2.86	3.58	3.69	3.22
2310001H17Rik	0.31	0.04	0.06	0.13	0.175	0.095
2310001K24Rik	0	0	0	0	0	0
2310002D06Rik	0	0	0.69	1.67	0	1.18
2310002F09Rik	0.06	0.05	0.03	0.04	0.055	0.035
2310002L09Rik	0.78	0.8	0.05	0	0.79	0.025
2310003C23Rik	0	0	0	0	0	0
2310003H01Rik	0.18	0.17	0.37	0.28	0.175	0.325
2310003L22Rik	0.01	0.01	0.03	0	0.01	0.015
2310003N18Rik	0	0	0	0	0	0
2310004I24Rik	0.03	0	0.09	0.06	0.015	0.075
2310005A03Rik	0	0	0	0	0	0
2310005E10Rik	0	0	0	0	0	0
2310005E17Rik	0.02	0	0.04	0.02	0.01	0.03
2310005G13Rik	0	0	0	0	0	0
2310005N01Rik	0.32	0.14	0.59	0.68	0.23	0.635
2310007B03Rik	0.11	0.13	0	0	0.12	0
2310007F21Rik	0	0	0	0	0	0
2310007L24Rik	0.43	0.6	0.05	0	0.515	0.025
2310008H04Rik	0	0	0	0	0	0
2310008N11Rik	1.05	1.37	0	0	1.21	0
2310009A05Rik	0	0	0	0	0	0
2310009B15Rik	9.46	11.07	5.26	5.51	10.265	5.385
2310010G23Rik	1.06	0.98	0.99	0.82	1.02	0.905
2310010J17Rik	0	0.05	0.05	0.05	0.025	0.05
2310011J03Rik	25.31	25.94	13.89	11.67	25.625	12.78
2310014H01Rik	0.02	0.07	1.04	0.72	0.045	0.88
2310015A10Rik	2.7	2.83	4.68	4.05	2.765	4.365
2310015D24Rik	0.01	0	0.21	0.04	0.005	0.125
2310016D03Rik	0	0	0.03	0	0	0.015
2310020H05Rik	0.49	0.92	0.66	0.41	0.705	0.535
2310021H06Rik	0	0	0	0	0	0
2310021P13Rik	0	0	0	0	0	0
2310022A10Rik	9.99	10.02	6.92	6.45	10.005	6.685
2310022B05Rik	38.56	39.5	26.98	29.39	39.03	28.185
2310022K01Rik	0	0	0	0	0	0
2310028H24Rik	0	0	0	0	0	0
2310030A07Rik	0	0.05	0.04	0	0.025	0.02
2310030G06Rik	3.52	3.84	0.36	0.53	3.68	0.445
2310030N02Rik	0.04	0.08	0.26	0.42	0.06	0.34
2310033P09Rik	6.91	7.59	11.1	9.26	7.25	10.18
2310034C09Rik	0	0	0	0	0	0
2310034G01Rik	0.27	0.45	0.22	0.22	0.36	0.22
2310034O05Rik	0.05	0.05	0	0	0.05	0
2310035C23Rik	5.15	4.91	5.71	5.54	5.03	5.625
2310035K24Rik	0	0	0	0	0	0
2310036O22Rik	129.81	131.37	63.26	51.42	130.59	57.34
2310037I24Rik	0	0	0	0	0	0
2310039D24Rik	0.02	0.02	0	0	0.02	0
2310039H08Rik	7.56	8.09	10.35	9.57	7.825	9.96
2310039L15Rik	0.42	0.26	0.23	0.08	0.34	0.155
2310040G24Rik	0.86	0.82	3.22	2	0.84	2.61
2310043J07Rik	0	0	0	0	0	0
2310043L19Rik	0	0	0	0	0	0
2310043O21Rik	0	0	0	0	0	0
2310044G17Rik	0	0	0	0	0	0
2310044H10Rik	0.08	0.34	0.15	0.19	0.21	0.17
2310045N01Rik	11.32	11.85	6.87	5.58	11.585	6.225
2310045n01rik-mef2b	0	0	0	0	0	0
2310046A06Rik	0.02	0.04	1.39	0.43	0.03	0.91
2310046O06Rik	0	0	0	0	0	0
2310047M10Rik	7.91	7.2	6.66	4.47	7.555	5.565
2310050B05Rik	0.27	0.28	0.14	0.08	0.275	0.11
2310050C09Rik	0	0.03	0	0	0.015	0
2310057J16Rik	0	0	0	0	0	0
2310057J18Rik	0	0	0	0	0	0
2310057M21Rik	3.45	3.11	2.09	1.95	3.28	2.02
2310057N15Rik	0	0	0	0	0	0
2310061C15Rik	0	0	0.03	0.03	0	0.03
2310061F22Rik	0	0	0	0	0	0
2310061I04Rik	0.04	0.08	0.02	0.09	0.06	0.055
2310061N02Rik	0	0	0.03	0	0	0.015
2310065F04Rik	0.08	0.15	0	0	0.115	0
2310067B10Rik	8.7	8.77	15.77	14.24	8.735	15.005
2310068J16Rik	0.07	0.2	0.2	0.17	0.135	0.185
2310069B03Rik	0	0	0	0	0	0
2310069G16Rik	0	0	0	0	0	0
2310075C17Rik	0	0	0.22	0.16	0	0.19
2310079F23Rik	0.01	0.04	0.1	0.14	0.025	0.12
2310079G19Rik	0	0	0	0	0	0
2310081J21Rik	0	0	0	0	0	0
2310081J21Rik_copy2	0	0	0	0	0	0
2400003C14Rik	0.54	0.54	5.76	5.2	0.54	5.48
2400006E01Rik	0.03	0	0	0	0.015	0
2410001C21Rik	0	0.03	0.03	0	0.015	0.015
2410002F23Rik	10.11	10.27	32.45	25.75	10.19	29.1
2410002I01Rik	0.08	0.12	0.36	0.37	0.1	0.365
2410003K15Rik	0	0	0	0	0	0
2410003L11Rik	0	0	0	0	0	0
2410004A20Rik	0	0	0	0	0	0
2410004B18Rik	7.78	7.39	12.13	9.57	7.585	10.85
2410004I01Rik	0	0	0	0	0	0
2410004P03Rik	0	0	0.47	0.36	0	0.415
2410006H16Rik	71.01	74	41.3	35.41	72.505	38.355
2410012E07Rik	0.1	0.16	0	0	0.13	0
2410015M20Rik	0.21	0.29	0.2	0.13	0.25	0.165
2410016O06Rik	4.64	5.61	3.82	1.89	5.125	2.855
2410017I17Rik	0	0.04	0	0	0.02	0
2410017P07Rik	0	0	0.12	0.19	0	0.155
2410018L13Rik	0.21	0.14	1.07	0.74	0.175	0.905
2410021H03Rik	0.18	0.07	0.43	1.15	0.125	0.79
2410022M11Rik	1.07	1.71	1.01	0.9	1.39	0.955
2410025L10Rik	0	0	0	0	0	0
2410042D21Rik	0.21	0.14	0.36	0.51	0.175	0.435
2410066E13Rik	0	0	0	0	0	0
2410089E03Rik	6.01	5.95	4.62	6.67	5.98	5.645
2410091C18Rik	0.09	0.05	0.14	0.04	0.07	0.09
2410124H12Rik	0	0	0	0	0	0
2410127L17Rik	12.67	10.73	5.76	7.06	11.7	6.41
2410129H14Rik	0	0	0	0	0	0
2410131K14Rik	6.57	6.71	5.93	5.6	6.64	5.765
2410137M14Rik	0.06	0	0.14	0.06	0.03	0.1
2410141K09Rik	0.02	0	0	0	0.01	0
2500002B13Rik	0.33	0.24	0.19	0.24	0.285	0.215
2500003M10Rik	0	0	0	0	0	0
2500004C02Rik	0	0	0	0	0	0
2510002D24Rik	7.85	8.27	6.94	5.2	8.06	6.07
2510003B16Rik	0	0	0	0	0	0
2510003E04Rik	0.07	0.04	0.37	0.22	0.055	0.295
2510006D16Rik	1.38	1.39	5.14	3.96	1.385	4.55
2510009E07Rik	9.34	9.48	8.24	10.09	9.41	9.165
2510039O18Rik	19.22	19.27	15.81	12.6	19.245	14.205
2510049J12Rik	0	0	0	0	0	0
2610001J05Rik	23.43	23.84	15.75	13.37	23.635	14.56
2610002M06Rik	4.39	3.83	2.77	3.03	4.11	2.9
2610005L07Rik	0.24	0.32	1.05	1.25	0.28	1.15
2610008E11Rik	13.6	13.3	10.73	9.66	13.45	10.195
2610015P09Rik	2.72	2.88	2.72	2.77	2.8	2.745
2610016A17Rik	0	0	0	0	0	0
2610017I09Rik	0	0	0	0	0	0
2610018G03Rik	0	0	0.14	0.27	0	0.205
2610019F03Rik	0	0	0	0	0	0
2610020C07Rik	0	0	0	0	0	0
2610020H08Rik	1.64	1.27	3.9	3.88	1.455	3.89
2610021K21Rik	0.02	0.01	0.02	0.02	0.015	0.02
2610024G14Rik	0.09	0.07	0.09	0.13	0.08	0.11
2610027K06Rik	0	0	0.13	0.09	0	0.11
2610028E06Rik	0.08	0.06	0.01	0.01	0.07	0.01
2610028H24Rik	0.06	0	0.04	0.01	0.03	0.025
2610029G23Rik	0	0	0	0	0	0
2610034M16Rik	0	0	0	0	0	0
2610035D17Rik	0.58	0.55	2.82	1.14	0.565	1.98
2610035F20Rik	0	0.02	0.04	0	0.01	0.02
2610037D02Rik	0.05	0.02	0	0	0.035	0
2610042L04Rik	0	0	0	0	0	0
2610042L04Rik_copy2	0	0.04	0.12	0.05	0.02	0.085
2610044O15Rik	0	0	0	0	0	0
2610044O15Rik8	3.87	4.31	5.09	4.18	4.09	4.635
2610100L16Rik	0	0	0	0	0	0
2610101N10Rik	0	0	0	0	0	0
2610110G12Rik	0	0	0	0	0	0
2610203C20Rik	0	0	0	0	0	0
2610203C22Rik	0.57	0.75	0.2	0.15	0.66	0.175
2610206C17Rik	0.09	0.14	0.29	0.08	0.115	0.185
2610301B20Rik	14.3	13.25	7.85	7.54	13.775	7.695
2610305D13Rik	0.06	0.02	0.07	0.12	0.04	0.095
2610306M01Rik	4.2	4.26	3.99	2.58	4.23	3.285
2610307P16Rik	0	0	0	0	0	0
2610316D01Rik	0	0	0	0	0	0
2610318N02Rik	0.36	0.24	0.39	0.08	0.3	0.235
2610507B11Rik	40.16	41.76	25.82	27.37	40.96	26.595
2610507I01Rik	0	0	0	0	0	0
2610524H06Rik	2.89	3.5	10.45	9.6	3.195	10.025
2610528A11Rik	0.04	0	0	0	0.02	0
2610528E23Rik	0.48	0.36	0.96	1.34	0.42	1.15
2610528J11Rik	0	0	0.03	0	0	0.015
2700007P21Rik	0.47	0.47	1.1	0.93	0.47	1.015
2700023E23Rik	0	0	0	0	0	0
2700029M09Rik	27.48	28.16	33.78	27.66	27.82	30.72
2700038G22Rik	0	0.02	0.02	0.02	0.01	0.02
2700046A07Rik	0	0	0.11	0.02	0	0.065
2700046G09Rik	0.33	0.39	0.96	0.55	0.36	0.755
2700049A03Rik	2.31	2.31	3.67	3.87	2.31	3.77
2700050L05Rik	0	0	0	0	0	0
2700054A10Rik	0	0	0	0	0	0
2700060E02Rik	139.93	135.93	91.88	83.72	137.93	87.8
2700062C07Rik	8.82	9.55	9.04	6.47	9.185	7.755
2700069I18Rik	0	0	0	0	0	0
2700070H01Rik	0	0	0	0	0	0
2700078K21Rik	0	0	0	0	0	0
2700081O15Rik	6.68	6.93	16.19	20.54	6.805	18.365
2700086A05Rik	0	0	0	0	0	0
2700089I24Rik	0	0	0	0.03	0	0.015
2700094K13Rik	21.23	20.8	44.31	40.94	21.015	42.625
2700097O09Rik	2.12	1.92	4.72	3.82	2.02	4.27
2700099C18Rik	0.81	1.08	8.79	7.36	0.945	8.075
2810001G20Rik	3.36	3.88	8.51	6.27	3.62	7.39
2810002D19Rik	3.4	2.79	3.02	3.88	3.095	3.45
2810002N01Rik	0.08	0.08	0.19	0.27	0.08	0.23
2810004N23Rik	6.41	6.99	3.87	4.39	6.7	4.13
2810006K23Rik	4.08	3.98	4.04	3.88	4.03	3.96
2810007J24Rik	0	0	0	0	0	0
2810013P06Rik	3.21	3.39	5.62	3.9	3.3	4.76
2810021J22Rik	2.77	2.77	2.45	2.1	2.77	2.275
2810025M15Rik	25.2	25.94	12.47	10.28	25.57	11.375
2810026P18Rik	0	0	0	0	0	0
2810029C07Rik	0.1	0.13	0.03	0	0.115	0.015
2810032G03Rik	0	0	1.01	0.6	0	0.805
2810046L04Rik	0.17	0.07	1.02	1.19	0.12	1.105
2810047C21Rik1	4.42	4.32	0.61	0.32	4.37	0.465
2810049E08Rik	0	0	0.02	0	0	0.01
2810055F11Rik	0.03	0	0.1	0.24	0.015	0.17
2810055G20Rik	0.16	0.2	1.33	0.98	0.18	1.155
2810403A07Rik	14.66	14.79	24.9	20.97	14.725	22.935
2810403D21Rik	0.22	0.15	0.21	0.09	0.185	0.15
2810404M03Rik	0.02	0	0	0	0.01	0
2810405F15Rik	0.09	0.05	0.05	0.06	0.07	0.055
2810407C02Rik	0	0	0	0	0	0
2810408A11Rik	1.03	1.28	4.82	3.65	1.155	4.235
2810408I11Rik	0	0	0	0	0	0
2810410L24Rik	1.57	1.55	6.21	3.98	1.56	5.095
2810417H13Rik	8.41	8.5	12.47	14.19	8.455	13.33
2810422O20Rik	0	0	0.02	0	0	0.01
2810428I15Rik	65.34	62.23	37.88	28.68	63.785	33.28
2810429I04Rik	0	0	0.15	0.27	0	0.21
2810433D01Rik	0.54	0.47	1.07	1.07	0.505	1.07
2810433K01Rik	0	0	0	0	0	0
2810442I21Rik	0.02	0.03	0.1	0.19	0.025	0.145
2810442N19Rik	0.03	0.06	0.19	0.74	0.045	0.465
2810454H06Rik	0.28	0.15	0.57	0.36	0.215	0.465
2810459M11Rik	0.06	0.02	0.21	0.2	0.04	0.205
2810468N07Rik	0.02	0	0.02	0	0.01	0.01
2810471M01Rik	0.02	0	0	0	0.01	0
2810474O19Rik	13.31	13.12	5.34	6.15	13.215	5.745
2900005J15Rik	0.17	0.19	1.29	1.48	0.18	1.385
2900008C10Rik	0	0	0	0	0	0
2900009J06Rik	0	0	0	0	0	0
2900010J23Rik	0	0	0	0	0	0
2900011O08Rik	0.03	0.01	0.24	0.08	0.02	0.16
2900024O10Rik	0	0	0	0	0	0
2900026A02Rik	8.89	8.88	9.19	6.87	8.885	8.03
2900041M22Rik	1.1	1.15	0.8	0.69	1.125	0.745
2900052N01Rik	0	0	0.05	0.11	0	0.08
2900055J20Rik	0	0	0	0.07	0	0.035
2900057B20Rik	0.53	0.65	0.32	0.24	0.59	0.28
2900060B14Rik	0	0	0.42	0.04	0	0.23
2900062L11Rik	0	0	0	0	0	0
2900076A07Rik	0.25	0.16	0.53	0.57	0.205	0.55
2900079G21Rik	0	0	0	0	0	0
2900079G21Rik_copy2	0.03	0.05	0.26	0.22	0.04	0.24
2900083I11Rik	0	0	0	0	0	0
2900092C05Rik	0	0	0	0	0	0
2900092D14Rik	0	0	0	0	0	0
2900097C17Rik	66.18	63.49	36.73	38.31	64.835	37.52
2b4	0	0	0	0	0	0
3000002C10Rik	2.22	1.98	4.44	3.47	2.1	3.955
3010001F23Rik	0.09	0.02	0.13	0.13	0.055	0.13
3010026O09Rik	5.36	4.95	5.26	3.55	5.155	4.405
3100003L05Rik	0	0	0.04	0.04	0	0.04
3110001I22Rik	2.08	1.67	2.54	1.97	1.875	2.255
3110001K24Rik	0	0	0	0	0	0
3110002H16Rik	9.47	9.85	9.22	8.14	9.66	8.68
3110003A17Rik	0	0	0.03	0.11	0	0.07
3110007F17Rik	0	0	0	0	0	0
3110009E18Rik	3.86	3.59	1.9	1.8	3.725	1.85
3110009F21Rik	0	0	0	0	0	0
3110015C05Rik	0	0.03	0.16	0.26	0.015	0.21
3110021A11Rik	0.13	0.13	0.15	0.12	0.13	0.135
3110021N24Rik	1.63	1.22	1.09	1.67	1.425	1.38
3110035E14Rik	0.02	0.03	0.13	0.06	0.025	0.095
3110039I08Rik	0.15	0.17	0.18	0.21	0.16	0.195
3110039M20Rik	0	0	0	0	0	0
3110040N11Rik	16.73	17.06	8.08	6.4	16.895	7.24
3110043O21Rik	9.28	8.58	6.23	5.27	8.93	5.75
3110045C21Rik	0	0	0	0	0	0
3110047P20Rik	0	0	0	0	0	0
3110052M02Rik	0.1	0.11	1.78	2.32	0.105	2.05
3110056K07Rik	0.02	0.03	0.03	0.02	0.025	0.025
3110056O03Rik	0	0	0.01	0	0	0.005
3110057O12Rik	0	0	0	0	0	0
3110057O12Rik_copy2	0	0	0	0	0	0
3110057O12Rik_copy3	0.04	0.02	0.04	0.08	0.03	0.06
3110062M04Rik	0.72	0.68	1.32	0.89	0.7	1.105
3110070M22Rik	0.38	0.32	0.51	0.26	0.35	0.385
3110079O15Rik	0.06	0	2.06	0.42	0.03	1.24
3110082D06Rik	0	0	0	0	0	0
3110082I17Rik	6.04	5.78	5.23	4.3	5.91	4.765
3110082J24Rik	0.03	0.07	0	0	0.05	0
3110099E03Rik	0	0	0.01	0.02	0	0.015
3200001D21Rik	0.29	0.3	0.13	0.1	0.295	0.115
3200002M19Rik	0.45	0.55	0.85	0.51	0.5	0.68
3230401D17Rik	0	0	0	0	0	0
3300002A11Rik	0	0.04	0	0.04	0.02	0.02
3300002I08Rik	0.04	0.25	0.12	0.04	0.145	0.08
3300002P13Rik	0	0	0	0	0	0
3300005D01Rik	0.17	0.04	0	0.02	0.105	0.01
3425401B19Rik	1.6	1.59	0.16	0.07	1.595	0.115
3632451O06Rik	0.18	0.15	3.7	4.5	0.165	4.1
3632454L22Rik	0	0	0	0.01	0	0.005
3830403N18Rik	57.01	52.1	0.32	0.24	54.555	0.28
3830406C13Rik	9.12	8.14	5.34	6.03	8.63	5.685
3830408C21Rik	0.55	0.49	1.08	0.7	0.52	0.89
3830417A13Rik	0.55	0.43	0.03	0.1	0.49	0.065
3830431G21Rik	0	0	0	0	0	0
3830432H09Rik	0.04	0.01	0.01	0.05	0.025	0.03
3930401K13Rik	0.15	0.1	1.87	1.72	0.125	1.795
3930402G23Rik	0.02	0.01	0.75	0.44	0.015	0.595
4430402I18Rik	0.14	0.1	0.53	0.33	0.12	0.43
4631405J19Rik	0.03	0.01	2.79	0.32	0.02	1.555
4632404H12Rik	0.01	0	0.01	0	0.005	0.005
4632411B12Rik	0	0	0	0	0	0
4632415L05Rik	6.19	6.03	5.5	5.63	6.11	5.565
4632419I22Rik	0	0	0	0	0	0
4632427E13Rik	0	0	0	0	0	0
4632428C04Rik	0.08	0.11	0.52	0.23	0.095	0.375
4632428N05Rik	4.31	4.41	4.69	4.45	4.36	4.57
4632434I11Rik	0	0	0	0	0	0
4731419I09Rik	0.03	0.05	0.14	0.19	0.04	0.165
4732416N19Rik	0.05	0.1	0.23	0.04	0.075	0.135
4732418C07Rik	0.24	0.14	0.25	0.38	0.19	0.315
4732456N10Rik	0	0	0.01	0.01	0	0.01
4732471D19Rik	0	0	0.01	0.01	0	0.01
4732471J01Rik	0.08	0.11	0.13	0.16	0.095	0.145
4732490B19Rik	0	0	0.05	0.03	0	0.04
4732491K20Rik	0	0	0	0	0	0
4831407H17Rik	0	0	0	0	0	0
4831440E17Rik	0.23	0.26	0.69	0.5	0.245	0.595
4833403I15Rik	0	0	0.02	0.02	0	0.02
4833409A17Rik	0.06	0.1	0.02	0.1	0.08	0.06
4833411C07Rik	0	0	0	0	0	0
4833412C05Rik	0	0	0.07	0.11	0	0.09
4833415N18Rik	0	0	0	0	0	0
4833417C18Rik	0.02	0.08	0.17	0.11	0.05	0.14
4833418N02Rik	2.35	2.25	1.5	1.12	2.3	1.31
4833419F23Rik	0	0	0	0	0	0
4833420G17Rik	2.57	2.63	32.74	26.13	2.6	29.435
4833422C13Rik	0.15	0.12	0.17	0.3	0.135	0.235
4833422M21Rik	0	0	0	0.04	0	0.02
4833423E24Rik	0	0	0	0.01	0	0.005
4833424O15Rik	0	0	0	0	0	0
4833427F10Rik	0.02	0	0.07	0.03	0.01	0.05
4833427G06Rik	34.13	35.45	0	0.03	34.79	0.015
4833428L15Rik	0	0	0	0	0	0
4833439L19Rik	46.41	46.87	27.56	23.63	46.64	25.595
4833442J19Rik	0.35	0.5	0.58	0.53	0.425	0.555
4921501E09Rik	0	0	0	0	0	0
4921504A21Rik	0	0	0.42	0.31	0	0.365
4921504E06Rik	0	0	0	0	0	0
4921506M07Rik	0	0	0	0	0	0
4921507L20Rik	0.4	0.21	0.52	0.64	0.305	0.58
4921507P07Rik	0	0	0.19	0.11	0	0.15
4921508D12Rik	0	0	0	0	0	0
4921509C19Rik	0.01	0	0	0	0.005	0
4921509O07Rik	0	0.01	0	0.02	0.005	0.01
4921511C04Rik	0	0	0.34	0.33	0	0.335
4921511C10Rik	0.07	0.04	0.07	0.03	0.055	0.05
4921511C20Rik	0	0	0	0	0	0
4921511H03Rik	0	0	0	0	0	0
4921511I17Rik	0	0	0.24	0.16	0	0.2
4921511M17Rik	0	0	0	0	0	0
4921511M17Rik_copy2	0	0	0	0	0	0
4921511M17Rik_copy3	0	0	0	0	0	0
4921511M17Rik_copy4	0	0	0	0	0	0
4921513D11Rik	0.1	0.08	0.13	0.13	0.09	0.13
4921513D23Rik	0.19	0.21	0.98	1.3	0.2	1.14
4921513I03Rik	0.02	0.03	0.1	0.11	0.025	0.105
4921515E04Rik	0	0	0	0	0	0
4921515J06Rik	0	0	0	0	0	0
4921517D22Rik	0	0	0	0	0	0
4921517L17Rik	0.03	0.04	0	0.02	0.035	0.01
4921518K17Rik	0	0	0	0	0	0
4921521F21Rik	0.02	0	0	0	0.01	0
4921524J17Rik	30.59	32.04	11.08	9.44	31.315	10.26
4921524L21Rik	0.02	0	0	0	0.01	0
4921525O09Rik	0	0	0	0	0	0
4921528I01Rik	0	0	0	0	0	0
4921529L05Rik	0	0	0	0	0	0
4921530L21Rik	0	0	0	0	0	0
4921531C22Rik	0.91	1.08	0.8	1.06	0.995	0.93
4921531P14Rik	0	0	0	0	0	0
4921533I20Rik	0	0	0	0	0	0
4921534H16Rik	0	0	0	0	0	0
4921536K21Rik	0.97	0.86	0.14	0.11	0.915	0.125
4921539E11Rik	0.01	0.02	0	0	0.015	0
4922502D21Rik	0	0	0	0	0	0
4922502H24Rik	0	0	0	0	0	0
4922502N22Rik	0	0	0	0	0	0
4922505G16Rik	0	0	0.01	0.04	0	0.025
4930401C15Rik	0	0	0	0	0	0
4930401O10Rik	0	0	0	0.03	0	0.015
4930401O12Rik	0	0	0	0	0	0
4930402F06Rik	0	0	0	0	0	0
4930402F11Rik	0	0	0	0	0	0
4930402H24Rik	4.41	4.56	6.92	7.69	4.485	7.305
4930402K13Rik	0	0	0	0	0	0
4930404A05Rik	0	0	0	0	0	0
4930404A10Rik	0	0	0	0	0	0
4930404H11Rik	0	0	0.33	0.38	0	0.355
4930404I05Rik	0.11	0.03	3.83	3.15	0.07	3.49
4930404N11Rik	7.77	7.23	2.57	2.71	7.5	2.64
4930405A10Rik	0	0	0	0	0	0
4930405A21Rik	0	0	0	0	0	0
4930405D11Rik	0	0	0	0	0	0
4930405J17Rik	0	0	0	0	0	0
4930405L22Rik	0	0	0.13	0	0	0.065
4930405O22Rik	0.03	0	0.08	0.03	0.015	0.055
4930406D18Rik	0	0	0	0	0	0
4930407G08Rik	0	0	0.04	0.03	0	0.035
4930407I10Rik	0	0.01	0	0	0.005	0
4930407I19Rik	0	0	0	0	0	0
4930408F14Rik	0	0	0	0	0	0
4930408O21Rik	0	0	0	0	0	0
4930412B13Rik	0	0	0.04	0	0	0.02
4930412C18Rik	0.02	0.01	0.24	0.16	0.015	0.2
4930412F15Rik	44.41	45.23	26.11	24.89	44.82	25.5
4930412O13Rik	0	0	0.01	0.02	0	0.015
4930413E15Rik	0	0	0	0	0	0
4930413F20Rik	0	0	0	0.02	0	0.01
4930413G21Rik	0.57	0.55	0.89	1.45	0.56	1.17
4930413M19Rik	0	0	0	0	0	0
4930414N06Rik	0	0	0.12	1.51	0	0.815
4930415F15Rik	0	0	0.6	0.48	0	0.54
4930415L06Rik	0	0	0	0	0	0
4930415O20Rik	0.38	0.39	1.63	1.71	0.385	1.67
4930417G10Rik	0	0	0	0	0	0
4930417O13Rik	0.01	0.01	0	0	0.01	0
4930417O22Rik	0	0	0	0	0	0
4930419G24Rik	0	0	0.02	0	0	0.01
4930420K17Rik	0.35	0.17	0.6	0.6	0.26	0.6
4930422G04Rik	0.02	0.01	0.25	0.35	0.015	0.3
4930423M02Rik	0	0	0	0	0	0
4930425K10Rik	0	0	0	0	0	0
4930425L21Rik	0	0	0	0	0	0
4930425O10Rik	0	0	0.05	0.07	0	0.06
4930426D05Rik	0	0	0	0	0	0
4930426L09Rik	0.34	0.2	0.49	0.77	0.27	0.63
4930427A07Rik	1.76	1.81	6.34	4.9	1.785	5.62
4930428D18Rik	0	0	0	0	0	0
4930428D20Rik	0	0	0	0	0	0
4930428E07Rik	0	0	0	0	0	0
4930428G15Rik	0	0	0.03	0	0	0.015
4930428O21Rik	0	0	0	0	0	0
4930429B21Rik	0.73	0.76	0.24	0.22	0.745	0.23
4930429D17Rik	0	0	0.02	0.06	0	0.04
4930429F11Rik	0	0	0	0	0	0
4930429F24Rik	1.52	1.52	3.42	1.85	1.52	2.635
4930430A15Rik	0	0	0	0	0	0
4930430F08Rik	5.48	5.2	2.31	1.86	5.34	2.085
4930430F21Rik	0	0	0	0	0	0
4930430J02Rik	0.06	0	0.11	0.11	0.03	0.11
4930431F12Rik	0	0	0	0.01	0	0.005
4930431P03Rik	0	0	0	0	0	0
4930432E11Rik	0.01	0	0.02	0.01	0.005	0.015
4930432J09Rik	0	0	0	0	0	0
4930432K21Rik	0.57	0.56	0.94	0.67	0.565	0.805
4930432M17Rik	0	0	0.02	0	0	0.01
4930433B08Rik	0	0	0	0	0	0
4930433I11Rik	0	0	0	0	0	0
4930433N12Rik	0	0	0.11	0.05	0	0.08
4930434E21Rik	0	0	0	0.03	0	0.015
4930434J06Rik	0	0	0	0	0	0
4930435E12Rik	0	0	0	0	0	0
4930438E09Rik	0	0	0.23	0.25	0	0.24
4930440C22Rik	0	0	0	0	0	0
4930440I19Rik	0	0	0	0	0	0
4930441H08Rik	0	0	0	0	0	0
4930441J16Rik	0	0	0	0	0	0
4930441O14Rik	0	0	0	0	0	0
4930442J19Rik	0	0	0	0	0	0
4930442L01Rik	0	0	0	0	0	0
4930443O20Rik	0.09	0.17	0.12	0.29	0.13	0.205
4930444F02Rik	0	0	0	0.01	0	0.005
4930444G20Rik	0	0	0.03	0.01	0	0.02
4930444M15Rik	0	0.02	0	0	0.01	0
4930444P10Rik	0	0.01	0.07	0.03	0.005	0.05
4930445N18Rik	0	0	0	0	0	0
4930447A16Rik	0	0	0.04	0.33	0	0.185
4930447C04Rik	0	0	0.15	0.13	0	0.14
4930447F24Rik	0.04	0	0	0	0.02	0
4930447J18Rik	0.06	0.1	0	0	0.08	0
4930447K03Rik	0.03	0.03	0.19	0.07	0.03	0.13
4930447M23Rik	0	0	0.01	0.01	0	0.01
4930447N08Rik	0	0	0	0.04	0	0.02
4930448C13Rik	0	0	0	0	0	0
4930448F12Rik	0	0	0	0	0	0
4930448H16Rik	0	0	0.04	0.04	0	0.04
4930448I06Rik	0	0	0	0	0	0
4930448I18Rik	0	0	0	0	0	0
4930448K20Rik	0	0	0	0	0	0
4930449A18Rik	0	0	0.01	0	0	0.005
4930449E01Rik	0	0	0	0.12	0	0.06
4930449E18Rik	0	0	0	0	0	0
4930449I24Rik	0	0	0	0	0	0
4930451G09Rik	0.12	0.21	0.21	0.17	0.165	0.19
4930451I11Rik	0	0.06	0	0	0.03	0
4930452A19Rik	0	0	0	0	0	0
4930452B06Rik	0.21	0.23	0.68	0.59	0.22	0.635
4930452G13Rik	0	0	0	0	0	0
4930452N14Rik	0	0	0	0	0	0
4930453H23Rik	0	0	0	0.01	0	0.005
4930453L07Rik	0	0	0.14	0.08	0	0.11
4930453N24Rik	31.47	32	15.27	15.15	31.735	15.21
4930455B14Rik	0	0	0	0	0	0
4930455C13Rik	0.11	0.05	0.32	0.5	0.08	0.41
4930455D15Rik	0.02	0	0	0	0.01	0
4930455F16Rik	0	0	0	0	0	0
4930455G09Rik	0	0	0.52	0.35	0	0.435
4930455H04Rik	0	0	0	0	0	0
4930455J16Rik	0	0	0	0	0	0
4930456L15Rik	0	0	0.04	0	0	0.02
4930459C07Rik	0	0	0.04	0	0	0.02
4930459L07Rik	0	0	0	0	0	0
4930461G14Rik	0.21	0.32	0	0	0.265	0
4930463O16Rik	0	0	0.01	0.02	0	0.015
4930465K10Rik	0	0.09	0.02	0.02	0.045	0.02
4930465M20Rik	0	0	0	0	0	0
4930467D21Rik	0	0	0	0	0	0
4930467E23Rik	0	0	0	0	0	0
4930467K11Rik	0	0	0.03	0.07	0	0.05
4930469G21Rik	0.06	0	0	0	0.03	0
4930470H14Rik	0	0	0.01	0.03	0	0.02
4930470O06Rik	0	0	0	0	0	0
4930470P17Rik	0	0	0	0	0	0
4930471C04Rik	0	0	0.03	0	0	0.015
4930471G03Rik	0	0	0	0	0	0
4930471M09Rik	0	0.02	0.02	0	0.01	0.01
4930473A02Rik	0.17	0.08	0.98	0.84	0.125	0.91
4930473A06Rik	0.01	0.02	0.09	0.12	0.015	0.105
4930473O22Rik	0	0	0	0	0	0
4930474G06Rik	0	0	0	0.01	0	0.005
4930474H20Rik	0	0	0	0	0	0
4930474M22Rik	0.39	0.31	1.67	1.54	0.35	1.605
4930474N05Rik	0	0	0	0	0	0
4930474N09Rik	0	0	0	0	0	0
4930477N07Rik	0	0	0	0	0	0
4930478L05Rik	0	0	0	0.03	0	0.015
4930478P22Rik	0	0	0	0	0	0
4930479D17Rik	0.22	0.04	0.07	0.23	0.13	0.15
4930480E11Rik	0	0	0	0	0	0
4930480G23Rik	0	0	0	0	0	0
4930480K15Rik	0	0	0	0	0	0
4930480K23Rik	0.44	0.53	0.27	0.48	0.485	0.375
4930480M12Rik	0	0	0	0	0	0
4930481A15Rik	0	0	0.18	0.95	0	0.565
4930482G09Rik	0	0	0	0	0	0
4930483J18Rik	0.05	0	0.07	0.02	0.025	0.045
4930483K19Rik	0	0	0.16	0.1	0	0.13
4930483O08Rik	0	0.03	0.02	0.05	0.015	0.035
4930484H19Rik	0	0	0.01	0	0	0.005
4930485B16Rik	0.03	0.05	0.06	0.1	0.04	0.08
4930485B16Rik_copy2	0	0	0.06	0.04	0	0.05
4930486F22Rik	0	0	0	0	0	0
4930486I03Rik	0	0	0	0	0	0
4930486L24Rik	0.9	0.74	0.13	0.05	0.82	0.09
4930487D11Rik	0	0	0	0.07	0	0.035
4930487H11Rik	0.21	0.18	0.25	0.57	0.195	0.41
4930488B22Rik	0	0	0	0	0	0
4930488L21Rik	0.01	0	0	0.03	0.005	0.015
4930500F04Rik	0	0	0	0	0	0
4930500L23Rik	0	0	0	0	0	0
4930502A04Rik	0	0	0.12	0.11	0	0.115
4930502E09Rik	0.04	0.04	0.07	0.1	0.04	0.085
4930502E18Rik	0.02	0.02	0.06	0	0.02	0.03
4930503B20Rik	0	0.05	0.08	0.28	0.025	0.18
4930503E14Rik	0	0.06	0	0	0.03	0
4930503E24Rik	0	0	0	0	0	0
4930503F20Rik	0	0	0	0	0	0
4930503H13Rik	0	0	0	0	0	0
4930503L19Rik	2.59	2.64	4.92	6.15	2.615	5.535
4930503O07Rik	0	0	0	0	0	0
4930504C09Rik	0	0.03	0	0	0.015	0
4930504O13Rik	0	0	0	0	0	0
4930505A04Rik	0.14	0.14	0.25	0.07	0.14	0.16
4930505G20Rik	0	0	0	0	0	0
4930505K13Rik	0	0	0.05	0	0	0.025
4930505K14Rik	0	0	0	0	0	0
4930506A18Rik	0	0	0	0	0	0
4930506C21Rik	0	0	0	0	0	0
4930506M07Rik	0	0	0	0	0	0
4930507D05Rik	0.06	0.04	0.06	0.07	0.05	0.065
4930507D10Rik	0	0	0	0	0	0
4930509E16Rik	0.11	0.07	0	0.04	0.09	0.02
4930509J09Rik	0	0	0.03	0.02	0	0.025
4930509K18Rik	0	0	0	0	0	0
4930511A02Rik	0	0	0	0	0	0
4930511A08Rik	0	0	0	0	0	0
4930511E03Rik	0	0.01	0.19	0.18	0.005	0.185
4930511M06Rik	0.07	0.06	0.09	0.2	0.065	0.145
4930511M11Rik	0	0	0	0	0	0
4930512B01Rik	0.06	0.02	0.05	0.39	0.04	0.22
4930512J16Rik	0	0	0.04	0	0	0.02
4930512M02Rik	0	0	0	0	0	0
4930513D17Rik	0	0	0	0	0	0
4930513N10Rik	0.49	0.29	0.21	0.29	0.39	0.25
4930513O06Rik	0.03	0	0	0	0.015	0
4930515B02Rik	0	0.05	0	0	0.025	0
4930515G01Rik	0.21	0.29	0.44	0.45	0.25	0.445
4930515G16Rik	0	0	0	0	0	0
4930515L03Rik	0	0	0	0.05	0	0.025
4930515L19Rik	0	0	0	0	0	0
4930517E11Rik	0	0	0	0	0	0
4930517M08Rik	0	0	0	0	0	0
4930518J21Rik	0.14	0.24	0	0	0.19	0
4930518P08Rik	0	0.05	0	0	0.025	0
4930519D14Rik	0	0	0	0	0	0
4930519F09Rik	0	0	0.02	0	0	0.01
4930519F16Rik	0	0	0	0.01	0	0.005
4930519F24Rik	0	0	0	0	0	0
4930519G04Rik	0.01	0	0	0	0.005	0
4930519H02Rik	0	0	0	0	0	0
4930519K11Rik	0	0	0	0	0	0
4930520O04Rik	0	0.02	0	0	0.01	0
4930520P13Rik	0	0.05	0	0	0.025	0
4930521E06Rik	0.09	0.06	0.03	0.19	0.075	0.11
4930522H14Rik	0	0	0	0	0	0
4930522O17Rik	0	0	0	0	0	0
4930523C07Rik	0.7	0.63	4.01	3.94	0.665	3.975
4930523O13Rik	0	0	0	0	0	0
4930524B15Rik	0	0	0.01	0.01	0	0.01
4930524B17Rik	0	0	0	0	0	0
4930524C18Rik	0	0	0.01	0	0	0.005
4930524E20Rik	0	0	0	0	0	0
4930524N10Rik	0	0	0	0	0	0
4930524O05Rik	0	0	0	0	0	0
4930524O08Rik	0	0	0	0	0	0
4930525C09Rik	0	0	0	0	0	0
4930525D18Rik	0	0	0.21	0.18	0	0.195
4930525F21Rik	0	0	0	0	0	0
4930525G20Rik	0	0	0.22	0.19	0	0.205
4930526H09Rik	0.02	0.02	0	0	0.02	0
4930526I15Rik	0	0	0	0	0	0
4930526L06Rik	0	0	0.05	0.02	0	0.035
4930527F14Rik	0	0	0	0	0	0
4930527G23Rik	0.05	0	0	0	0.025	0
4930528A17Rik	0.14	0.08	0.08	0.03	0.11	0.055
4930528D03Rik	0	0	0	0	0	0
4930528F23Rik	0	0	0	0	0	0
4930528G23Rik	0	0	0	0	0	0
4930528H21Rik	0	0	0	0	0	0
4930528P14Rik	0	0	0	0	0	0
4930529C04Rik	0.59	0.65	0.42	0.35	0.62	0.385
4930529K09Rik	0	0	0	0	0	0
4930529L06Rik	0	0	0	0	0	0
4930529M08Rik	0	0	0	0	0	0
4930529M08Rik_copy2	0	0	0	0.01	0	0.005
4930532I03Rik	0	0	0	0.03	0	0.015
4930532M18Rik	0	0	0	0	0	0
4930533B01Rik	0	0	0.02	0	0	0.01
4930533N22Rik	0	0	0	0	0	0
4930533P14Rik	0	0	0	0	0	0
4930534B04Rik	0	0.01	0	0	0.005	0
4930538K18Rik	0.39	0.27	0.42	0.26	0.33	0.34
4930539C22Rik	0	0	0	0	0	0
4930539E08Rik	0.03	0.04	0.05	0.06	0.035	0.055
4930539J05Rik	0.27	0.55	1.01	0.98	0.41	0.995
4930539M17Rik	0	0	0	0	0	0
4930539N22Rik	0	0	0	0	0	0
4930540M03Rik	0	0	0	0	0	0
4930542C21Rik	0	0	0.03	0.03	0	0.03
4930542D17Rik	0	0	0.02	0.14	0	0.08
4930543E12Rik	0	0	0	0	0	0
4930543N07Rik	0	0	0	0	0	0
4930544D05Rik	0	0.08	0	0	0.04	0
4930544G11Rik	0	0	0	0.02	0	0.01
4930544M13Rik	0	0	0	0	0	0
4930545E07Rik	0	0.03	0	0	0.015	0
4930545H06Rik	0	0	0	0	0	0
4930545L23Rik	0.01	0	0.03	0.03	0.005	0.03
4930546C10Rik	0	0	0	0.01	0	0.005
4930546H06Rik	0	0	0.08	0.28	0	0.18
4930546K05Rik	0	0.01	0	0	0.005	0
4930547C10Rik	0	0	0	0	0	0
4930547E08Rik	0	0	0.09	0.27	0	0.18
4930547E14Rik	0	0	0	0	0	0
4930548G14Rik	0	0	0	0	0	0
4930548H24Rik	0.04	0	0.04	0.12	0.02	0.08
4930548J01Rik	0	0	0	0	0	0
4930548K13Rik	0	0	0	0	0	0
4930549C01Rik	0	0	0	0	0	0
4930549C15Rik	0	0	0.04	0.06	0	0.05
4930549G23Rik	0.05	0.09	1.12	1.13	0.07	1.125
4930550C14Rik	0.15	0.2	0.69	0.67	0.175	0.68
4930550C17Rik	0	0	0	0	0	0
4930550L24Rik	8.66	8.7	0	0	8.68	0
4930552N02Rik	0	0	0	0	0	0
4930552P12Rik	0	0.02	0.03	0.03	0.01	0.03
4930553C11Rik	0	0	0	0	0	0
4930553E22Rik	0	0	0	0	0	0
4930554C24Rik	0	0	0	0	0	0
4930554G24Rik	0	0	0.02	0	0	0.01
4930554H23Rik	0	0	0	0	0	0
4930554I06Rik	0	0	0	0	0	0
4930555B11Rik	0	0.02	0	0.02	0.01	0.01
4930555B12Rik	0	0	0	0	0	0
4930555G01Rik	0	0	0	0	0	0
4930555G21Rik	0	0	0	0	0	0
4930555I21Rik	0	0	0	0	0	0
4930555K05Rik	0	0	0	0	0	0
4930556C24Rik	0	0.03	0	0	0.015	0
4930556G01Rik	0	0	0	0	0	0
4930556J02Rik	0	0	0	0	0	0
4930556M19Rik	0	0	0.03	0	0	0.015
4930556N09Rik	0	0	0	0	0	0
4930556N13Rik	0	0.03	0.07	0.05	0.015	0.06
4930557A04Rik	0	0	0.09	0	0	0.045
4930557F10Rik	0	0	0	0	0	0
4930557J02Rik	0.02	0	0	0	0.01	0
4930557K07Rik	0	0	0	0	0	0
4930558C23Rik	0.07	0.15	0	0	0.11	0
4930558F17Rik	0	0	0	0	0	0
4930558F17Rik_copy2	0	0	0	0	0	0
4930558G05Rik	0	0	0	0	0	0
4930558J18Rik	0.2	0.2	0.11	0.2	0.2	0.155
4930558K02Rik	0	0	0	0	0	0
4930559C10Rik	0	0	0	0	0	0
4930562C15Rik	0.02	0.03	0.19	0.2	0.025	0.195
4930562F07Rik	0	0.06	0.14	0.14	0.03	0.14
4930563D23Rik	0	0	0.01	0	0	0.005
4930563E18Rik	0	0	0.02	0	0	0.01
4930563E22Rik	0.08	0.07	0.17	0.13	0.075	0.15
4930563F08Rik	0	0	0	0	0	0
4930563H07Rik	0	0	0	0	0	0
4930563M20Rik	0	0	0	0	0	0
4930563M21Rik	0	0.03	0.06	0.12	0.015	0.09
4930564C03Rik	0	0	0	0	0	0
4930564D02Rik	0	0	0	0	0	0
4930565D16Rik	0	0	0	0	0	0
4930565N06Rik	0.1	0.15	0.38	1.53	0.125	0.955
4930567H12Rik	0	0	0	0	0	0
4930567H17Rik	0	0	0	0	0	0
4930567J20Rik	0	0	0	0	0	0
4930567K12Rik	0	0	0	0	0	0
4930567K20Rik	0	0	0	0	0	0
4930568D16Rik	0	0	0	0	0	0
4930568E12Rik	0	0	0	0	0	0
4930568G15Rik	0	0	0	0	0	0
4930570G19Rik	0.01	0.01	0.04	0.02	0.01	0.03
4930571K23Rik	0	0	0	0	0	0
4930571O06Rik	0	0	0	0	0	0
4930572K03Rik	0	0	0	0	0	0
4930572O03Rik	0	0.02	0	0	0.01	0
4930572O13Rik	0	0	0	0	0	0
4930573O16Rik	0	0	0	0	0	0
4930577N17Rik	0	0	0.02	0	0	0.01
4930578C19Rik	0	0	0.17	0.16	0	0.165
4930578E11Rik	0	0	0	0	0	0
4930578G10Rik	0	0	0	0.38	0	0.19
4930578I06Rik	0	0.05	0.02	0	0.025	0.01
4930578M01Rik	0.41	0.12	0.17	0.11	0.265	0.14
4930578N16Rik	0	0	0	0	0	0
4930578N18Rik	0	0	0	0	0	0
4930579C15Rik	0	0	0	0	0	0
4930579F01Rik	0	0	0.04	0.04	0	0.04
4930579G18Rik	2.44	2.68	8.98	9.43	2.56	9.205
4930579G24Rik	3.92	4.15	11.94	11.19	4.035	11.565
4930579H20Rik	0	0	0.02	0.14	0	0.08
4930579J09Rik	0	0	0	0	0	0
4930579J19Rik	0	0	0	0	0	0
4930579K19Rik	0	0.02	0	0	0.01	0
4930579P08Rik	0.02	0	0.06	0	0.01	0.03
4930581F22Rik	0.59	0.7	2.17	1.83	0.645	2
4930583K01Rik	0	0	0	0.03	0	0.015
4930583P06Rik	0	0	0	0	0	0
4930584F24Rik	0	0	0	0	0	0
4930586N03Rik	0	0	0	0	0	0
4930587E11Rik	0	0	0	0	0	0
4930588N13Rik	0	0	0	0	0	0
4930590J08Rik	0.01	0.04	0.06	0.11	0.025	0.085
4930590L20Rik	0	0	0	0.04	0	0.02
4930591A17Rik	0	0	0	0	0	0
4930591E09Rik	0	0	0	0	0	0
4930592A05Rik	0.05	0.05	0.05	0.07	0.05	0.06
4930592I03Rik	0	0	0.06	0.2	0	0.13
4930593A02Rik	0	0	0	0	0	0
4930593C16Rik	0	0	0	0	0	0
4930594C11Rik	0	0	0.02	0.04	0	0.03
4930594O21Rik	0	0	0	0	0	0
4930595D18Rik	0.1	0	0.06	0.09	0.05	0.075
4930595M18Rik	0	0.01	0	0	0.005	0
4930596D02Rik	0	0	0	0	0	0
4930596I21Rik	0	0	0.05	0.05	0	0.05
4930597A21Rik	0	0	0.14	0	0	0.07
4930597G03Rik	0.02	0	0	0	0.01	0
4930598F16Rik	0	0	0	0	0	0
4930599N23Rik	0.18	0.16	0.28	0.28	0.17	0.28
4931402G19Rik	0.02	0.01	0.08	0.05	0.015	0.065
4931403E22Rik	0.2	0.08	0.86	0.87	0.14	0.865
4931403G20Rik	0.01	0.03	0.34	0.51	0.02	0.425
4931406B18Rik	0	0	0	0	0	0
4931406C07Rik	17.26	17.24	10.39	9.67	17.25	10.03
4931406H21Rik	0.01	0	0	0.05	0.005	0.025
4931406P16Rik	5.62	5.41	7.91	9.06	5.515	8.485
4931408A02Rik	0	0	0	0	0	0
4931408C20Rik	0	0	0	0	0	0
4931408D14Rik	0	0	0	0	0	0
4931409K22Rik	0	0	0	0	0	0
4931414P19Rik	4.11	4.57	2.1	2.18	4.34	2.14
4931417E11Rik	0	0	0	0	0	0
4931419H13Rik	0	0	0	0	0	0
4931420L22Rik	0	0	0	0	0	0
4931423N10Rik	0	0	0.03	0	0	0.015
4931428F04Rik	2.23	2.42	1.41	1.57	2.325	1.49
4931428L18Rik	0	0	0	0	0	0
4931429I11Rik	0	0	0.02	0.01	0	0.015
4931429L15Rik	0	0	0.05	0.04	0	0.045
4931429P17Rik	0	0	0.02	0.05	0	0.035
4931430N09Rik	0	0	0	0.01	0	0.005
4931431B13Rik	0	0	0	0	0	0
4931431C16Rik	0.02	0.07	0.1	0.04	0.045	0.07
4931431F19Rik	0	0	0	0	0	0
4931432M23Rik	0	0	0	0	0	0
4931440F15Rik	0.93	0.63	0.18	0.34	0.78	0.26
4931440J10Rik	0	0	0.03	0.03	0	0.03
4931440L10Rik	0	0	0	0	0	0
4931440P22Rik	0.02	0.12	0.24	0.13	0.07	0.185
4932411E22Rik	0	0	0.14	0.14	0	0.14
4932411N23Rik	0.01	0	0	0	0.005	0
4932412D23Rik	0	0	0	0	0	0
4932413F04Rik	0	0	0	0	0	0
4932414J04Rik	0	0	0	0	0	0
4932414N04Rik	0	0	0	0	0	0
4932415M13Rik	0	0	0	0	0	0
4932416H05Rik	1.2	1.52	2.3	2.14	1.36	2.22
4932416K20Rik	0	0	0	0	0	0
4932417I16Rik	0	0	0	0	0	0
4932418E24Rik	0.01	0.03	0.02	0.05	0.02	0.035
4932429P05Rik	0	0	0	0	0	0
4932435O22Rik	0	0	0.11	0.18	0	0.145
4932438A13Rik	3.01	2.97	2.79	5.06	2.99	3.925
4932438H23Rik	0.03	0.06	1.37	1.08	0.045	1.225
4932441J04Rik	0	0.04	0.14	0.13	0.02	0.135
4932442L08Rik	0.02	0	0.03	0.02	0.01	0.025
4932443I19Rik	0.01	0.01	0	0.01	0.01	0.005
4932702P03Rik	0	0	0	0	0	0
4933400A11Rik	0	0	0	0	0	0
4933400B14Rik	0	0	0	0	0	0
4933400C23Rik	0.02	0.03	0.1	0.06	0.025	0.08
4933400F21Rik	0.01	0	0.03	0.09	0.005	0.06
4933400L20Rik	0	0	0	0	0	0
4933401B06Rik	0.02	0	0	0	0.01	0
4933401D09Rik	0	0	0	0.02	0	0.01
4933401H06Rik	0	0	0	0.03	0	0.015
4933402C06Rik	0	0	0	0	0	0
4933402D24Rik	0.09	0.11	0.04	0.12	0.1	0.08
4933402E13Rik	0.01	0.01	0	0	0.01	0
4933402J07Rik	0.03	0.03	0	0	0.03	0
4933402J10Rik	0	0	0	0	0	0
4933402J15Rik	0	0	0	0	0	0
4933402N03Rik	0	0	0	0	0	0
4933402N22Rik	0	0	0	0	0	0
4933402P03Rik	0	0	0.02	0	0	0.01
4933403O08Rik	0	0.07	0.16	0.51	0.035	0.335
4933404G15Rik	0	0	0	0	0	0
4933404K08Rik	0	0	0	0	0	0
4933404K13Rik	0	0	0.03	0	0	0.015
4933404M02Rik	0	0	0.01	0	0	0.005
4933404O12Rik	2.99	3.26	2.27	2.15	3.125	2.21
4933405D12Rik	0	0	0	0	0	0
4933405E24Rik	0	0	0	0	0	0
4933405L10Rik	0.19	0.1	0.29	0.26	0.145	0.275
4933405O20Rik	0	0	0	0	0	0
4933406C10Rik	0.16	0.12	0.46	0.22	0.14	0.34
4933406D12Rik	0	0	0	0	0	0
4933406F09Rik	0	0	0	0	0	0
4933406G16Rik	0.02	0.02	0.04	0.02	0.02	0.03
4933406I18Rik	0.57	0.37	0.12	0.04	0.47	0.08
4933406J08Rik	0	0	0	0	0	0
4933406J10Rik	0	0	0.05	0.05	0	0.05
4933406K04Rik	0	0	0	0	0	0
4933406M09Rik	0.02	0.02	0	0	0.02	0
4933407C03Rik	0.02	0.02	0.1	0.18	0.02	0.14
4933407E24Rik	0	0	0	0	0	0
4933407G14Rik	0	0	0	0.02	0	0.01
4933407H18Rik	0.04	0.03	0.1	0.17	0.035	0.135
4933407I05Rik	0	0	0	0	0	0
4933407K13Rik	0.95	1.51	4.88	4.73	1.23	4.805
4933407L21Rik	0	0	0.17	0.13	0	0.15
4933408B17Rik	0.08	0.08	0.81	0.39	0.08	0.6
4933408J17Rik	0	0	0.01	0.01	0	0.01
4933408N05Rik	0.02	0	0	0.02	0.01	0.01
4933409G03Rik	0	0	0	0	0	0
4933409K07Rik	0	0	0.13	0.28	0	0.205
4933409K07Rik_copy2	0	0	0.12	1.02	0	0.57
4933409K07Rik_copy3	0	0	0	0	0	0
4933409K07Rik_copy4	0	0.01	0.13	0.29	0.005	0.21
4933409K07Rik_copy5	0	0	0	0	0	0
4933411E08Rik	0	0	0.01	0.06	0	0.035
4933411G06Rik	0	0	0	0	0	0
4933411K16Rik	0.36	0.31	0.2	0.48	0.335	0.34
4933411K20Rik	0.01	0.04	0.01	0	0.025	0.005
4933412E12Rik	0	0	0	0	0	0
4933412E24Rik	0	0	0	0	0	0
4933412O06Rik	0	0.02	0.02	0.02	0.01	0.02
4933413G19Rik	0.02	0	0.39	0.69	0.01	0.54
4933413J09Rik	0.05	0.03	0.75	0.62	0.04	0.685
4933413L06Rik	0	0	0	0	0	0
4933415F23Rik	0	0	0	0	0	0
4933416C03Rik	0	0	0	0	0	0
4933416E03Rik	0	0	0.04	0	0	0.02
4933416I08Rik	0	0	0	0	0	0
4933416M06Rik	0	0	0.02	0.04	0	0.03
4933416M07Rik	0	0	0	0	0	0
4933417A18Rik	0	0	0.04	0.02	0	0.03
4933417D19Rik	0.11	0.11	0.63	0.3	0.11	0.465
4933417E11Rik	0.27	0.28	0.02	0.09	0.275	0.055
4933417G07Rik	0	0	0	0.05	0	0.025
4933417O13Rik	0.02	0	0.44	0.22	0.01	0.33
4933421E11Rik	0.06	0.04	0.37	0.14	0.05	0.255
4933421I07Rik	0	0	0	0	0	0
4933421O10Rik	0.63	0.79	2.07	1.44	0.71	1.755
4933422A05Rik	0	0.04	0.06	0.02	0.02	0.04
4933424G05Rik	0.02	0	0.04	0.03	0.01	0.035
4933424G06Rik	0	0	0	0	0	0
4933425B07Rik	0	0	0.01	0.04	0	0.025
4933425L06Rik	0	0	0	0.01	0	0.005
4933426I21Rik	0	0	0.02	0.02	0	0.02
4933426M11Rik	0	0	0	0	0	0
4933427D06Rik	0.03	0	0	0	0.015	0
4933427D14Rik	0.01	0.01	0.01	0.01	0.01	0.01
4933427E11Rik	0.22	0.25	0.06	0.06	0.235	0.06
4933427E13Rik	0	0	0	0	0	0
4933427G17Rik	0.1	0.18	0.09	0.1	0.14	0.095
4933427I22Rik	0	0	0	0	0	0
4933428C19Rik	0	0	0	0	0	0
4933428G20Rik	0.13	0.21	0.84	1	0.17	0.92
4933429K18Rik	0	0.03	0	0	0.015	0
4933429O19Rik	0	0	0	0	0	0
4933430H16Rik	0.02	0	0	0	0.01	0
4933430I17Rik	0.35	0.51	0.36	0.44	0.43	0.4
4933430M04Rik	0	0	0	0	0	0
4933430N04Rik	0	0	0	0	0	0
4933431E20Rik	2.22	2.1	4.3	3.89	2.16	4.095
4933431G14Rik	0	0	0.04	0	0	0.02
4933432B09Rik	0.02	0.02	0.01	0.06	0.02	0.035
4933432G23Rik	0	0	0	0	0	0
4933432I03Rik	0.08	0	0	0	0.04	0
4933432I09Rik	0.02	0.04	0.28	0.19	0.03	0.235
4933432K03Rik	0	0	0	0	0	0
4933433C11Rik	0.03	0.05	0.16	0.08	0.04	0.12
4933433F19Rik	0	0	0	0	0	0
4933433G08Rik	0	0	0	0	0	0
4933433G15Rik	0.02	0.05	0.07	0.02	0.035	0.045
4933433G19Rik	0.08	0.08	0.47	0.5	0.08	0.485
4933433H22Rik	0.13	0.23	0.36	0.16	0.18	0.26
4933433P14Rik	0	0	0.09	0	0	0.045
4933434E20Rik	14.97	15.18	10.79	8.68	15.075	9.735
4933434I20Rik	0	0	0	0	0	0
4933436E23Rik	0.05	0.02	0	0	0.035	0
4933436H12Rik	0	0	0	0	0	0
4933436I01Rik	0	0	0	0	0	0
4933438B17Rik	0	0	0	0	0	0
4933438K21Rik	0.05	0.07	0.01	0	0.06	0.005
4933439C10Rik	1.07	1.21	8.51	5	1.14	6.755
4933439F18Rik	0.02	0	0.04	0.03	0.01	0.035
4933439K11Rik	0	0	0.05	0.1	0	0.075
4933440J02Rik	0	0	0	0.02	0	0.01
4933440M02Rik	0	0	0	0	0	0
5031410I06Rik	0.09	0.15	0	0	0.12	0
5031414D18Rik	1.17	1.62	0.53	0.4	1.395	0.465
5031425E22Rik	0.04	0.06	0.1	0.19	0.05	0.145
5031425F14Rik	0.07	0.08	0.02	0	0.075	0.01
5031426D15Rik	0.01	0.01	0.02	0.03	0.01	0.025
5031434C07Rik	0.04	0.01	0	0.02	0.025	0.01
5031434O11Rik	0.56	0.08	2.71	1.35	0.32	2.03
5031439G07Rik	19.63	19.93	10.38	10.1	19.78	10.24
5033403F01Rik	0.23	0.28	0.11	0.14	0.255	0.125
5033403H07Rik	0	0	0	0	0	0
5033404E19Rik	0	0	0	0	0	0
5033406O09Rik	0.09	0.13	1.04	0.86	0.11	0.95
5033411D12Rik	0	0	0	0	0	0
5033414D02Rik	0.2	0.26	1.43	0.95	0.23	1.19
5033414K04Rik	0	0	0	0	0	0
5033421C21Rik	0	0	0.07	0.06	0	0.065
5033428I22Rik	0	0	0.21	0.2	0	0.205
5330411J11Rik	0	0	0	0	0	0
5330413P13Rik	0.01	0.01	0	0	0.01	0
5330417C22Rik	0.02	0	0.04	0.03	0.01	0.035
5330426P16Rik	4.7	4.52	7.12	9.81	4.61	8.465
5330429B09Rik	0.11	0.14	0.73	1.34	0.125	1.035
5330429B09Rik_copy2	0.83	0.69	0.99	1.69	0.76	1.34
5330434G04Rik	0	0	0	0	0	0
5330437I02Rik	0	0	0	0	0	0
5330439B14Rik	0	0	0.04	0.1	0	0.07
53BP1	0.04	0.03	0.14	0.1	0.035	0.12
53BP1_copy2	0.07	0.1	0.42	0.35	0.085	0.385
5430401F13Rik	0	0	0	0	0	0
5430402E10Rik	0	0	0	0	0	0
5430402O13Rik	0.13	0.05	0.05	0.05	0.09	0.05
5430403N17Rik	0	0.01	2.1	1.63	0.005	1.865
5430405G05Rik	0	0	0.03	0	0	0.015
5430405H02Rik	0.51	0.69	1.1	0.94	0.6	1.02
5430407P10Rik	0.02	0.02	0.03	0.03	0.02	0.03
5430416N02Rik	1.57	1.68	4.01	3.5	1.625	3.755
5430416O09Rik	0.09	0.09	1.74	1.8	0.09	1.77
5430417L22Rik	0	0	0	0	0	0
5430419D17Rik	0	0	0	0	0	0
5430421F17Rik	0	0.01	0.26	0.27	0.005	0.265
5430421N21Rik	0	0	0.11	0.07	0	0.09
5430425K12Rik	0.02	0	0.04	0	0.01	0.02
5430427M07Rik	0	0	0	0	0	0
5430427O19Rik	0.14	0.18	0.01	0.02	0.16	0.015
5430428K19Rik	0	0	0	0	0	0
5430431A17Rik	1.75	1.8	27.1	23.89	1.775	25.495
5430434I15Rik	0	0	0	0	0	0
5430437J10Rik	0	0	0	0	0	0
5430440P10Rik	0	0.14	1.4	1.03	0.07	1.215
544988	0	0	0	0	0	0
547127	0	0	0	0	0	0
5530400C23Rik	0	0	0	0	0	0
5530401A14Rik	0	0	0	0	0	0
5530601H04Rik	3.1	2.56	2.23	2.31	2.83	2.27
5730403B10Rik	0.01	0.01	0.01	0.02	0.01	0.015
5730403I07Rik	0	0.03	0	0.02	0.015	0.01
5730405O15Rik	0.63	0.65	0.2	0.27	0.64	0.235
5730408K05Rik	0.21	0.22	1.17	0.51	0.215	0.84
5730409E04Rik	3.33	3.21	4.31	3.56	3.27	3.935
5730412P04Rik	0	0	0	0	0	0
5730416F02Rik	0.99	1.25	0.12	0.06	1.12	0.09
5730419I09Rik	0.02	0.08	0.22	0.38	0.05	0.3
5730420D15Rik	0.05	0.02	0	0.04	0.035	0.02
5730422E09Rik	0.09	0.05	0.06	0.04	0.07	0.05
5730435O14Rik	0.04	0.09	0.16	0.08	0.065	0.12
5730437N04Rik	0.17	0.2	0.12	0.14	0.185	0.13
5730455O13Rik	0	0.06	0.08	0.02	0.03	0.05
5730455P16Rik	16.8	17.21	7.85	8.28	17.005	8.065
5730457N03Rik	0	0	0	0	0	0
5730460C07Rik	0	0	0	0	0	0
5730469M10Rik	0	0	0.02	0.02	0	0.02
5730480H06Rik	0.2	0.24	1.69	1.12	0.22	1.405
5730488B01Rik	0	0	0	0	0	0
5730507C01Rik	0.07	0.19	0.35	0.43	0.13	0.39
5730508B09Rik	2.36	2.21	3.96	2.85	2.285	3.405
5730522E02Rik	0	0	0.05	0.01	0	0.03
5730528L13Rik	0.02	0	0.02	0	0.01	0.01
5730559C18Rik	1.18	1.19	0.1	0.08	1.185	0.09
5730577I03Rik	0	0.04	0.04	0.05	0.02	0.045
5730590G19Rik	0	0	0	0	0	0
5830405F06Rik	0	0.07	0	0	0.035	0
5830405N20Rik	0	0	0	0	0	0
5830411N06Rik	0	0	0.01	0.01	0	0.01
5830415F09Rik	2.62	2.52	2.87	2.2	2.57	2.535
5830416I19Rik	0	0	0	0	0	0
5830416P10Rik	0.1	0.1	0.09	0.02	0.1	0.055
5830417I10Rik	6.33	6.62	12.02	12.98	6.475	12.5
5830418K08Rik	0.05	0.02	0.1	0.13	0.035	0.115
5830418P13Rik	0.48	0.49	0	0	0.485	0
5830427D03Rik	0.04	0.04	0.16	0.54	0.04	0.35
5830428M24Rik	0	0	0	0	0	0
5830432E09Rik	0.05	0.04	0.03	0.07	0.045	0.05
5830433M19Rik	0.04	0.07	0.08	0.1	0.055	0.09
5830444B04Rik	0	0	0	0	0	0
5830454E08Rik	0.58	0.41	0.77	0.59	0.495	0.68
5830473C10Rik	0.19	0.17	0.23	0.08	0.18	0.155
5930403L14Rik	0	0	8.56	2.67	0	5.615
5930412G12Rik	0	0	0.37	0.22	0	0.295
5930416I19Rik	0.07	0.1	0.48	0.46	0.085	0.47
5930430L01Rik	3.77	3.8	0.45	0.63	3.785	0.54
5930434B04Rik	4.16	3.79	1.95	3.06	3.975	2.505
5930438M14Rik	0.11	0.03	0.01	0	0.07	0.005
6030407O03Rik	0	0	0	0	0	0
6030408B16Rik	0.01	0.04	2.22	1.85	0.025	2.035
6030419C18Rik	42.85	40.03	2.27	3.02	41.44	2.645
6030422M02Rik	0	0	0	0	0	0
6030440G07Rik	0.02	0	0.02	0	0.01	0.01
6030443J06Rik	0	0	0	0	0	0
6030446N20Rik	0.02	0	0	0.01	0.01	0.005
6030458C11Rik	12.17	11.56	6.7	6.03	11.865	6.365
6030466F02Rik	0	0	0.07	0.02	0	0.045
6030468B19Rik	0	0	0.53	0.02	0	0.275
6030469F06Rik	0	0	0	0	0	0
6030471H07Rik	0	0	0.15	0	0	0.075
6030498E09Rik	0	0	0	0.02	0	0.01
6230400D17Rik	0.25	0.15	1.06	0.96	0.2	1.01
6230409E13Rik	0	0	0	0.01	0	0.005
6330403A02Rik	0.04	0.01	1.81	1.15	0.025	1.48
6330403K07Rik	0.03	0.07	3.8	2.91	0.05	3.355
6330406I15Rik	0.1	0.04	0.45	0.74	0.07	0.595
6330407A03Rik	0	0	0	0.03	0	0.015
6330407J23Rik	0	0	0	0	0	0
6330408A02Rik	0.68	0.7	0.94	0.86	0.69	0.9
6330409D20Rik	0	0	0.25	0.26	0	0.255
6330409N04Rik	0	0	0	0	0	0
6330410L21Rik	0.01	0	0	0	0.005	0
6330415B21Rik	0	0	0	0	0	0
6330415G19Rik	0.19	0.27	0.36	0.15	0.23	0.255
6330416G13Rik	3.96	3.94	1.26	0.8	3.95	1.03
6330418K02Rik	0.04	0.04	0.1	0.03	0.04	0.065
6330439K17Rik	0	0.01	0	0.01	0.005	0.005
6330503K22Rik	0	0	0	0.03	0	0.015
6330512M04Rik	0.25	0.27	0.03	0.01	0.26	0.02
6330545A04Rik	0.15	0.07	0	0.05	0.11	0.025
6330549D23Rik	0.81	0.87	1.1	1.32	0.84	1.21
6430411K18Rik	0	0	0	0	0	0
6430503K07Rik	0	0	0.68	0.57	0	0.625
6430526N21Rik	0	0	0	0	0	0
6430531B16Rik	0.04	0.02	0.14	0.14	0.03	0.14
6430548M08Rik	2.96	3.1	9.86	7.79	3.03	8.825
6430550D23Rik	0.2	0.25	0.39	0.38	0.225	0.385
6430562O15Rik	0.05	0.06	0.67	0.8	0.055	0.735
6430571L13Rik	0.36	0.39	0.2	0.08	0.375	0.14
6430573F11Rik	0	0	0	0	0	0
6430584L05Rik	0.01	0.01	0.13	0.1	0.01	0.115
6430598A04Rik	0.01	0.03	0	0	0.02	0
6430704M03Rik	0	0	0	0	0	0
6430706D22Rik	0	0	0	0	0	0
6430710C18Rik	0	0	0	0.01	0	0.005
6530401N04Rik	1.88	1.33	1.19	0.86	1.605	1.025
6530402F18Rik	0.19	0.13	0.03	0.08	0.16	0.055
6530403H02Rik	0	0	0	0	0	0
6530411M01Rik	0	0	0	0	0	0
6620401K05Rik	0	0	0	0	0	0
6720401G13Rik	0.35	0.36	2.37	1.77	0.355	2.07
6720456H20Rik	0.02	0.02	0.02	0.01	0.02	0.015
6720463M24Rik	0.02	0.01	0.17	0.14	0.015	0.155
6720468P15Rik	0	0	0	0	0	0
6720483E21Rik	0.02	0.05	0.36	0.17	0.035	0.265
6720489N17Rik	0	0	0	0	0	0
6720489N17Rik_copy2	0.92	0.54	1.22	1.44	0.73	1.33
6820408C15Rik	0	0	0.16	0.07	0	0.115
6820431F20Rik	48.12	45.91	55.66	67.85	47.015	61.755
6820431F20Rik_copy2	34.9	31.33	44.61	51.44	33.115	48.025
6D	0	0	0	0	0	0
7420426K07Rik	0	0	0	0	0	0
7420461P10Rik	0	0	0.44	0.36	0	0.4
7420700N18Rik	0.02	0	0	0	0.01	0
7420701I03Rik	0	0	0	0	0	0
7530416G11Rik	0	0	0	0	0	0
7630403G23Rik	0	0	0	0	0	0
8030411F24Rik	0	0	0	0	0	0
8030423F21Rik	0.01	0.02	0.03	0.02	0.015	0.025
8030423J24Rik	0	0	0.09	0.03	0	0.06
8030442B05Rik	0	0	0	0.02	0	0.01
8030443G20Rik	0	0	0	0	0	0
8030451O07Rik	0	0	0	0	0	0
8030455M16Rik	0	0	0	0.08	0	0.04
8030462N17Rik	4.02	3.88	2.5	3.08	3.95	2.79
8430406I07Rik	0	0	0	0	0	0
8430408G22Rik	5.9	6	6.11	2.04	5.95	4.075
8430410A17Rik	0.1	0.13	0.15	0.2	0.115	0.175
8430410K20Rik	0.02	0	0	0.01	0.01	0.005
8430419L09Rik	3.24	3.05	2.64	2.85	3.145	2.745
8430422H06Rik	0	0	0	0	0	0
8430423G03Rik	0.38	0.69	0.31	0.04	0.535	0.175
8430426J06Rik	0	0	0	0	0	0
8430427H17Rik	0	0	0	0	0	0
8430429K09Rik	0.01	0.01	0.1	0.13	0.01	0.115
8430430B14Rik	0	0	0	0	0	0
8430431K14Rik	0	0	0	0.02	0	0.01
8430436N08Rik	0.02	0.13	0.46	0.41	0.075	0.435
8430437L04Rik	0	0	0.02	0	0	0.01
9030025P20Rik	1.82	1.52	2.8	3.13	1.67	2.965
9030204H09Rik	0.25	0.17	0.04	0.07	0.21	0.055
9030404E10Rik	0.04	0.05	0	0	0.045	0
9030425E11Rik	0	0	0.01	0	0	0.005
9030612E09Rik	0.33	0.49	0.4	0.31	0.41	0.355
9030617O03Rik	34.85	35.51	0.94	1.74	35.18	1.34
9030619P08Rik	0.34	0.32	0.35	0.62	0.33	0.485
9030624G23Rik	0.2	0.28	0.61	0.64	0.24	0.625
9030624J02Rik	13.57	13.85	10.79	9.92	13.71	10.355
9030625A04Rik	0.32	0.27	0.26	0.44	0.295	0.35
9030625G05Rik	0	0	0	0	0	0
9130008F23Rik	0.78	0.37	1.66	1.38	0.575	1.52
9130011E15Rik	7.61	7.54	5.1	4.55	7.575	4.825
9130014G24Rik	0	0	0	0	0	0
9130015A21Rik	0	0	0	0	0	0
9130015L21Rik	0	0	0	0	0	0
9130017N09Rik	0	0	0	0	0	0
9130019O22Rik	0.91	0.87	1.23	1.26	0.89	1.245
9130019P16Rik	0.17	0.12	0.25	0.21	0.145	0.23
9130023H24Rik	2.31	2.69	1.21	0.96	2.5	1.085
9130024F11Rik	0.26	0.25	0.04	0.05	0.255	0.045
9130204L05Rik	0	0	0	0	0	0
9130206I24Rik	0.44	0.51	1.85	1.43	0.475	1.64
9130208E07Rik	0.46	0.34	2.28	3.25	0.4	2.765
9130209A04Rik	0	0	0	0	0	0
9130221F21Rik	0	0	0	0.01	0	0.005
9130221H12Rik	1.36	1.48	3.44	2.36	1.42	2.9
9130227L01Rik	0	0	0	0	0	0
9130230L23Rik	0.03	0.03	0.02	0	0.03	0.01
9130401M01Rik	23.8	24.54	9.33	7.44	24.17	8.385
9130409I23Rik	0.06	0.01	0	0	0.035	0
9130409J20Rik	0	0	0	0	0	0
9230009I02Rik	0	0	0.02	0	0	0.01
9230019H11Rik	0	0	0	0	0	0
9230102K24Rik	0	0	0	0	0	0
9230102O04Rik	0	0	0	0.03	0	0.015
9230104L09Rik	0	0	0.08	0	0	0.04
9230105E05Rik	0	0	0	0.01	0	0.005
9230109A22Rik	0	0.03	0	0	0.015	0
9230110C19Rik	1.55	1.75	4.74	5.13	1.65	4.935
9230110F15Rik	0	0	0	0	0	0
9230112D13Rik	0	0	0	0	0	0
9230112J17Rik	0.03	0.02	0.12	0.06	0.025	0.09
9230113P08Rik	0	0	0	0	0	0
9230114K14Rik	4.55	4.61	0.92	0.91	4.58	0.915
9230115E21Rik	0	0	0.01	0	0	0.005
9230116L04Rik	0.02	0	0.03	0.02	0.01	0.025
9230116N13Rik	0.38	0.35	0.6	0.44	0.365	0.52
9230117E06Rik	0	0	0	0	0	0
9330020H09Rik	0.26	0.23	0.34	0.18	0.245	0.26
9330101J02Rik	0	0.01	0	0.01	0.005	0.005
9330102E08Rik	0	0	0	0	0	0
9330111N05Rik	0.01	0	0.06	0.03	0.005	0.045
9330117O12Rik	0	0	0.11	0.05	0	0.08
9330129D05Rik	0.15	0.19	0.06	0.08	0.17	0.07
9330129D05Rik_copy2	0.11	0.13	0.14	0.14	0.12	0.14
9330133O14Rik	0.06	0.05	0.1	0.03	0.055	0.065
9330136K24Rik	0.13	0.03	0.08	0.09	0.08	0.085
9330151L19Rik	0.89	0.95	2.89	2.37	0.92	2.63
9330158H04Rik	0	0	0	0	0	0
9330159F19Rik	1.01	1.05	3.35	2.27	1.03	2.81
9330159M07Rik	0	0.01	0	0.02	0.005	0.01
9330162012Rik	0	0	0	0	0	0
9330162B11Rik	0	0	0	0	0	0
9330171B17Rik	0.01	0	0.07	0.12	0.005	0.095
9330175E14Rik	0.28	0.32	0.05	0.02	0.3	0.035
9330175M20Rik	0.03	0.03	0.08	0.16	0.03	0.12
9330178D15Rik	0	0	0	0	0	0
9330179D12Rik	0	0	0	0	0	0
9330182L06Rik	0	0	0.72	0.72	0	0.72
9330182O14Rik	0	0	0.01	0.02	0	0.015
9330188P03Rik	0	0	0	0	0	0
9330199G10Rik	0	0	0	0	0	0
9430007A20Rik	0	0	0	0	0	0
9430008C03Rik	0.47	0.44	1.61	1.41	0.455	1.51
9430014N10Rik	0	0	0	0	0	0
9430015G10Rik	4.5	4.64	17.92	14.53	4.57	16.225
9430016H08Rik	14.62	13.76	10.07	9.21	14.19	9.64
9430018G01Rik	0.23	0.24	0.02	0.05	0.235	0.035
9430019J16Rik	0	0	0	0	0	0
9430020K01Rik	12.64	12.18	12.61	15.13	12.41	13.87
9430021M05Rik	0	0	0.03	0.01	0	0.02
9430031J16Rik	0	0	0	0	0	0
9430037G07Rik	0.9	0.75	0.33	0.47	0.825	0.4
9430038I01Rik	0.44	0.4	1.21	1.21	0.42	1.21
9430041J12Rik	0	0	0.63	0.32	0	0.475
9430060I03Rik	0	0.02	0.06	0.09	0.01	0.075
9430065F17Rik	0.08	0.08	0.16	0.09	0.08	0.125
9430069I07Rik	0.14	0.1	0.35	0.47	0.12	0.41
9430070O13Rik	0.29	0.25	0.14	0.19	0.27	0.165
9430076C15Rik	0	0	0.44	0.4	0	0.42
9430078K24Rik	0.2	0.11	0.84	0.98	0.155	0.91
9430083A17Rik	0.04	0.04	0.15	0.1	0.04	0.125
9430091E24Rik	0.03	0.05	0.3	0.37	0.04	0.335
9530002B09Rik	0	0	0	0	0	0
9530003J23Rik	0.02	0.02	0	0	0.02	0
9530014B07Rik	0	0	0	0	0	0
9530020I12Rik	0	0	0.31	0.21	0	0.26
9530026F06Rik	0	0	0	0	0	0
9530026P05Rik	0.03	0.05	0.36	0.51	0.04	0.435
9530027J09Rik	0.03	0.02	0.76	0.27	0.025	0.515
9530036O11Rik	0	0	0	0	0	0
9530051G07Rik	0	0	0.05	0.01	0	0.03
9530052E02Rik	0	0	0.08	0.1	0	0.09
9530053A07Rik	0.89	0.92	0.03	0.04	0.905	0.035
9530059O14Rik	0	0	0.02	0.01	0	0.015
9530062K07Rik	0	0	0.57	0.12	0	0.345
9530068E07Rik	151.91	145.53	76.54	77.87	148.72	77.205
9530077C05Rik	0.42	0.62	0.35	0.46	0.52	0.405
9530080O11Rik	0	0	0	0	0	0
9530082P21Rik	1	1.3	0.63	0.54	1.15	0.585
9530091C08Rik	0	0	0.06	0.1	0	0.08
9630001P10Rik	0	0	0	0	0	0
9630013A20Rik	0	0	0.25	0.02	0	0.135
9630013K17Rik	0.02	0.05	0.44	1	0.035	0.72
9630014M24Rik	0.04	0.06	0.16	0.17	0.05	0.165
9630028B13Rik	0	0	0.01	0.01	0	0.01
9630028H03Rik	0.12	0.05	0.02	0.02	0.085	0.02
9630028I04Rik	0	0	0	0	0	0
9830107B12Rik	0	0	0.05	0.01	0	0.03
9830132P13Rik	0.02	0	0.01	0	0.01	0.005
9830147E19Rik	0	0	0	0	0	0
9830166K06Rik	0	0	0.04	0.04	0	0.04
9930012K11Rik	4.4	4.71	1.33	0.87	4.555	1.1
9930013L23Rik	0	0	0	0.02	0	0.01
9930014A18Rik	0	0.01	0.22	0.17	0.005	0.195
9930021D14Rik	0	0	0	0	0	0
9930021J03Rik	5.56	5.39	4.94	6.97	5.475	5.955
9930022D16Rik	0	0	0.01	0.02	0	0.015
9930104L06Rik	4.29	4.71	7.85	6.01	4.5	6.93
9930111H07Rik	0	0	0	0	0	0
9930111J21Rik1	0.3	0.16	0.14	0.31	0.23	0.225
9930111J21Rik2	0.04	0.05	0.03	0.02	0.045	0.025
9930111J21Rik2_copy2	0.59	0.72	0.42	0.56	0.655	0.49
A130010J15Rik	4.28	4.1	2.19	1.47	4.19	1.83
A130022J15Rik	0	0	0	0	0	0
A130040M12Rik	1.51	1.63	2.18	1.89	1.57	2.035
A130077B15Rik	0	0	0	0	0	0
A1bg	0	0	0	0	0	0
A1cf	0	0	0	0	0	0
A230001M10Rik	0	0	0.07	0.07	0	0.07
A230009B12Rik	0.03	0.02	0.02	0.02	0.025	0.02
A230020J21Rik	0.03	0.05	0.11	0.18	0.04	0.145
A230028O05Rik	0.12	0.12	0.29	0.23	0.12	0.26
A230046K03Rik	15.04	14.2	8.3	9.7	14.62	9
A230050P20Rik	9.68	8.53	9.08	6.5	9.105	7.79
A230056J06Rik	0.02	0.03	0.04	0.06	0.025	0.05
A230056P14Rik	0.66	0.64	1.33	1.7	0.65	1.515
A230057D06Rik	0	0	0.4	0.44	0	0.42
A230065H16Rik	0.04	0	1.37	0.78	0.02	1.075
A230070E04Rik	0	0	0	0	0	0
A230072C01Rik	1.12	0.91	1.46	1.22	1.015	1.34
A230072E10Rik	0.02	0.01	0.02	0.02	0.015	0.02
A230073K19Rik	0	0	0.02	0.12	0	0.07
A230077H06Rik	0	0	0	0	0	0
A230083G16Rik	0.32	0.53	3.58	2.81	0.425	3.195
A230103J11Rik	0	0	0	0.02	0	0.01
A230107C01Rik	0	0	0	0.02	0	0.01
A230108P19Rik	0.03	0	0.01	0.02	0.015	0.015
A2m	0	0	0.19	0.01	0	0.1
A330008L17Rik	0	0	0	0	0	0
A330009N23Rik	0.02	0	0.32	0.14	0.01	0.23
A330015K06Rik	0	0	0	0	0	0
A330021E22Rik	0	0	0	0.01	0	0.005
A330023F24Rik	0.09	0.11	0.13	0.1	0.1	0.115
A330032B11Rik	0	0	0	0	0	0
A330033J07Rik	0	0.01	0.05	0.05	0.005	0.05
A330035P11Rik	0.02	0.01	0.03	0.02	0.015	0.025
A330040F15Rik	0.19	0.1	1.13	0.7	0.145	0.915
A330041J22Rik	0	0	0	0	0	0
A330048O09Rik	0	0	0.04	0.15	0	0.095
A330049M08Rik	0	0	0	0	0	0
A330049N07Rik	0	0	0.43	0.21	0	0.32
A330050B17Rik	0	0	0	0	0	0
A330050F15Rik	0	0	0	0.01	0	0.005
A330069E16Rik	1.14	0.8	1.76	1.58	0.97	1.67
A330070K13Rik	0	0	0	0	0	0
A330074K22Rik	4.91	4.67	0.3	0.46	4.79	0.38
A330076C08Rik	0	0	0.04	0.01	0	0.025
A330076H08Rik	0	0	0.16	0.28	0	0.22
A330093E20Rik	0	0	0	0	0	0
A330102I10Rik	0	0	0	0.02	0	0.01
A3galt2	0	0.01	0.59	0.36	0.005	0.475
A430005L14Rik	21.35	22.49	18.95	15.01	21.92	16.98
A430033K04Rik	2.2	2.21	2.04	1.71	2.205	1.875
A430035B10Rik	0	0	0.03	0.08	0	0.055
A430046D13Rik	1.46	1.38	2.6	1.66	1.42	2.13
A430078G23Rik	0	0	0.02	0	0	0.01
A430078I02Rik	0.25	0.26	1.21	1.03	0.255	1.12
A430084P05Rik	0	0	0	0	0	0
A430085M09Rik	0	0	0	0	0	0
A430088P11Rik	0	0	0.07	0.03	0	0.05
A430089I19Rik	0	0.01	0	0	0.005	0
A430089I19Rik_copy2	0	0.01	0	0	0.005	0
A430089I19Rik_copy3	0	0	0	0	0	0
A430090L17Rik	0.01	0	0.01	0	0.005	0.005
A430093F15Rik	0.05	0.05	0.02	0.02	0.05	0.02
[truncated: 32,684 more rows]
[truncated: 12 more columns]

## Sheet: DEseq
Gene Name	log2FoldChange(Nf1My5/Control)	p-value	padj
Cfd	13.3803	1.63e-64	2.88e-60
Pck1	11.4398	1.27e-34	3.22e-31
Cidec	9.93856	8.41e-37	2.48e-33
Retn	9.00224	2.35e-23	2.77e-20
Ngp	8.41072	8.77e-16	5.55e-13
Adig	8.21974	1.51e-18	1.48e-15
Cyp2e1	7.87613	9.75e-16	5.96e-13
S100a9	7.52613	1.36e-12	6.18e-10
Adipoq	7.31176	1.1e-29	2.17e-26
Ltf	7.20906	3.95e-13	1.89e-10
BC100530	7.15787	8.52e-10	2.01e-07
Mrap	6.87252	5.02e-12	1.86e-09
Stfa2	6.79903	6.61e-09	1.29e-06
Stfa2l1	6.78735	8.21e-09	1.53e-06
Sost	6.73313	2.53e-12	1.09e-09
Stfa1	6.66769	2.36e-08	3.95e-06
Zbtb16	6.47203	2.25e-08	3.8e-06
Slc7a10	6.4482	6.69e-08	9.56e-06
Col10a1	6.27181	8.03e-18	7.11e-15
Irf4	6.15758	1.3e-07	1.56e-05
Mpo	6.13032	4.21e-07	3.94e-05
BC044745_gene	6.11361	9.94e-08	1.28e-05
Aqp7	6.03864	8.83e-09	1.6e-06
S100a8	6.00751	1.53e-13	7.76e-11
Thrsp	5.97476	3.63e-07	3.46e-05
Clec1a	5.95488	8.41e-11	2.45e-08
D630003M21Rik	5.94139	3.11e-09	6.81e-07
Retnlg	5.90327	2.02e-06	0.000125078
Cdo1	5.86697	4.35e-08	6.54e-06
Gm5483	5.84306	7e-07	5.64e-05
Clec9a	5.83066	8.76e-08	1.18e-05
Sult1a1	5.80926	4.47e-08	6.65e-06
Col20a1	5.7836	1.33e-09	3.06e-07
Fabp4	5.78287	5.26e-07	4.55e-05
Chil3	5.72711	8.65e-07	6.66e-05
Ptprb	5.69763	9.18e-08	1.2e-05
Dusp15	5.62364	3e-07	3.02e-05
Robo4	5.61059	5.27e-07	4.55e-05
Fam132b	5.60315	2.3e-23	2.77e-20
Slco2b1	5.58464	3.2e-07	3.14e-05
F2rl1	5.56351	2.91e-07	2.97e-05
9430076C15Rik	5.55674	1.93e-06	0.000122452
Hcar2	5.54394	1.71e-06	0.000111297
Lcp1	5.53459	4.38e-06	0.0002258
Mc2r	5.51632	4.38e-06	0.0002258
Abca6	5.47923	8.15e-07	6.34e-05
Lrrc55	5.47774	9.52e-07	7.21e-05
Thrb	5.4306	3.95e-08	6.03e-06
Cd177	5.42334	2.96e-06	0.000168598
Mcam	5.32383	1.22e-06	8.69e-05
Plekhg1	5.32076	1.43e-06	9.58e-05
Gli1	5.27996	7.18e-06	0.000320689
Gdf10	5.26647	2.1e-05	0.000693901
Prg4	5.25472	9.41e-26	1.39e-22
Slc28a2	5.24727	8.86e-06	0.000373702
Gm10863	5.24568	4.99e-06	0.000249825
Trf	5.23094	1.26e-05	0.000482686
Gjc3	5.19387	1.43e-05	0.000533697
Tppp	5.18891	4.78e-06	0.000241419
Kank4	5.17472	1.58e-05	0.00057346
Ctsk	5.17187	5.19e-06	0.000257172
Egflam	5.16445	8.96e-06	0.000377378
Fgl2	5.15757	4.05e-06	0.000213101
Lvrn	5.14118	5.26e-08	7.71e-06
Car14	5.11433	2.27e-06	0.000137002
Shank3	5.09901	6.88e-06	0.00030986
Hrk	5.08973	6.58e-09	1.29e-06
Tub	5.06623	1.19e-05	0.000461401
Csf3r	5.05727	2.65e-05	0.000825728
Rac2	5.0543	6.39e-06	0.000293329
Adrb3	5.04389	9.37e-14	4.88e-11
Col22a1	5.04093	6.49e-06	0.000296479
Rasgef1a	5.03554	1.99e-07	2.14e-05
Cpne7	5.03538	3.57e-06	0.000194838
Gpr1	5.02262	1.77e-05	0.000617699
Scn7a	5.02076	6.42e-07	5.29e-05
Fos	5.00762	5.97e-06	0.00028385
Aatk	5.00159	2.24e-05	0.00072635
Slc2a12	4.99216	6.21e-06	0.000289801
Lepr	4.98309	1.3e-05	0.000491559
Nkd1	4.97706	4.67e-06	0.000236995
Stfa3	4.95544	7.66e-05	0.00163558
Iqgap2	4.95449	1.15e-05	0.000450946
Ttyh1	4.95114	3.83e-06	0.000206186
Acvr1c	4.93416	5.37e-05	0.00132197
Ptch2	4.92685	3.18e-06	0.000178835
Sbspon	4.91077	2.37e-05	0.000756271
Tbx2	4.90642	3.57e-05	0.00101402
AK080982_gene	4.90341	3.53e-05	0.00101125
Plekhb1	4.89144	4.66e-06	0.000236995
Dact1	4.88802	2.86e-06	0.000164364
AK170106_gene	4.87858	2.51e-05	0.000793096
Nfasc	4.87363	3.43e-05	0.000989793
Mfap4	4.85475	1.74e-05	0.00061081
Mbp	4.85376	3.47e-06	0.000191882
Msc	4.84722	5.47e-05	0.0013274
Atp9a	4.83882	1.19e-05	0.000461401
Adcy5	4.83849	6.98e-05	0.00154385
Clmn	4.83485	4.82e-09	1.03e-06
Klhl29	4.83445	1.35e-05	0.00050763
Bmp6	4.82663	2.34e-05	0.000751176
Plxdc2	4.82433	6.51e-06	0.000296479
Gfpt2	4.81963	1.85e-05	0.000634481
Hspa1a	4.81182	1.19e-05	0.000460875
Fign	4.81104	2.1e-05	0.000693901
Trim29	4.80083	3.07e-05	0.00092684
C4b	4.79805	1.46e-07	1.71e-05
Pecam1	4.79029	1.02e-05	0.000417734
S100b	4.79006	1.14e-05	0.000449268
AK083547_gene	4.77973	3.95e-06	0.000209519
Rasd1	4.77206	1.85e-05	0.000633119
Ugt8a	4.77168	5.67e-07	4.82e-05
Adcy4	4.76681	3.91e-05	0.00107695
Hunk	4.7668	2.86e-05	0.000872907
Ntrk3	4.7659	5.5e-05	0.00132753
Tgfbi	4.76562	8.53e-05	0.00175352
Begain	4.75141	6.15e-06	0.000289015
Tmem100	4.73852	2.53e-07	2.61e-05
Palmd	4.73108	8.79e-06	0.000372165
Fxyd2	4.73027	3.1e-05	0.000934249
Icosl	4.72852	3.48e-05	0.0010002
Pllp	4.72551	9.31e-06	0.000389141
A530016L24Rik	4.71554	1.91e-07	2.08e-05
BC034902_gene	4.71189	0.000142186	0.00238
Pitpnm3	4.71128	5.27e-05	0.00130867
Olfr1033	4.70972	1.41e-05	0.000527545
Gna14	4.70921	8.24e-06	0.000358944
Alas2	4.70357	8.38e-05	0.00173834
Abi3bp	4.70316	7.54e-05	0.00162088
Gpr17	4.69822	1.01e-06	7.56e-05
Hey2	4.69642	8.97e-05	0.00181469
Tyrp1	4.69218	4.91e-09	1.04e-06
Gpr37l1	4.68524	0.000120035	0.0021491
Egfl8	4.68522	9.66e-05	0.00190191
Heyl	4.68373	6.43e-08	9.27e-06
Fap	4.68124	8.53e-05	0.00175352
Pou3f1	4.67573	0.000133844	0.00229979
Col9a2	4.6726	0.000118175	0.00213522
Hhip	4.66697	4.51e-05	0.00117924
Col2a1	4.66614	0.000116761	0.0021183
Slco1a4	4.65695	0.000117426	0.00212602
Cul9	4.64757	6.51e-05	0.00148313
Cacna1d	4.64694	3.41e-05	0.000987342
Slc15a2	4.64577	0.000133306	0.0022985
Fgf1	4.64119	1.1e-05	0.000436828
Chsy3	4.64079	1.66e-05	0.000590785
Myoc	4.64027	9.99e-06	0.000412855
Tmtc1	4.64	6.37e-05	0.00146914
Hoxb3	4.63859	5.13e-05	0.00128487
Ramp1	4.63255	6.19e-05	0.00144157
Mmp8	4.63023	0.000153941	0.00250458
Stxbp6	4.62861	0.000107705	0.00202232
Hey1	4.62667	1.5e-07	1.72e-05
Hepacam	4.62654	4.34e-07	4.05e-05
Galnt12	4.62522	3.61e-05	0.00102261
Hspa1b	4.6251	1.57e-05	0.00057184
Tek	4.62474	4.04e-05	0.00110533
Scn4b	4.62075	6.22e-05	0.00144503
Pdzd2	4.62074	9.67e-05	0.00190191
Slc36a2	4.61895	7.6e-07	5.96e-05
C2	4.61667	9.14e-05	0.00183744
Plp1	4.61633	5.24e-05	0.0013029
Srpx	4.61553	0.000126845	0.00222607
AK049793_gene	4.61455	8.35e-05	0.00173768
Kcnk6	4.61296	3.82e-06	0.000206186
Rcsd1	4.61276	6.51e-05	0.00148313
Cldn1	4.60856	0.00011404	0.0020925
Prlr	4.60827	0.000131387	0.00228093
Cecr2	4.6056	7.61e-05	0.00163082
Heph	4.6051	7.18e-05	0.00157409
Aplnr	4.60493	2.69e-06	0.000155843
Klrb1a	4.60467	2.04e-08	3.52e-06
Efnb3	4.6036	5.69e-07	4.82e-05
Emilin3	4.59662	9.52e-05	0.0018862
Rnf152	4.59645	1.04e-05	0.000422479
Col4a4	4.59499	0.00011245	0.00207839
Nfatc2	4.58612	2.04e-05	0.000680804
Art3	4.57954	2.72e-05	0.000841902
Arap3	4.56922	7.34e-07	5.81e-05
Adamts15	4.56055	0.000121717	0.00217045
Adcy1	4.56031	3.28e-05	0.000964278
Ngfr	4.55494	0.000145238	0.00241495
Lrrn2	4.54924	4.18e-06	0.000217847
Paqr6	4.54783	0.000147517	0.00243912
Lrrc15	4.53811	0.000142116	0.00238
Adamts9	4.53692	0.000119358	0.00214895
Stat6	4.52749	3.27e-05	0.000964278
Col28a1	4.52649	9.32e-05	0.00185545
Abca8a	4.52544	1.17e-05	0.000456741
Itih4	4.52492	2.18e-12	9.65e-10
Svopl	4.52036	0.000281506	0.00371087
Plac9b	4.51382	7.35e-05	0.0015886
Plac9b_copy2	4.51382	7.35e-05	0.0015886
Plac9b_copy3	4.51382	7.35e-05	0.0015886
Il1rl2	4.50499	0.000220337	0.00317517
Nppc	4.48977	0.000219196	0.00317446
Pde4c	4.48973	0.000216968	0.00316523
Gabra3	4.48758	0.000267242	0.00356423
Thsd4	4.48402	6.82e-05	0.00152094
Baiap3	4.48308	3.77e-05	0.00105852
Entpd1	4.48118	0.000168911	0.00267795
Barx2	4.46248	9.9e-06	0.000411023
Slc7a8	4.46226	0.000239315	0.00334338
Hif3a	4.45972	0.000271415	0.00359554
Gm9104	4.45505	0.000191202	0.00290661
6030408B16Rik	4.45351	6.65e-05	0.00150099
Pcdhb6	4.45351	6.45e-05	0.00148045
Col4a3	4.45312	0.000113122	0.00208212
Ncald	4.45197	1.59e-05	0.00057346
F13a1	4.44765	1.73e-11	5.69e-09
Cd93	4.44655	2.37e-05	0.000756437
Prx	4.44654	3.82e-06	0.000206186
Emid1	4.44588	9.73e-05	0.00190483
Gja4	4.44072	9.72e-05	0.00190483
Gpx7	4.43569	0.000255226	0.00347451
Lrrc36	4.43437	0.000220139	0.00317517
Sox13	4.43375	5.51e-06	0.000267635
Arhgap20	4.42823	9.13e-05	0.00183678
Fhad1	4.42353	0.000197514	0.00297952
Matn4	4.42243	0.00012572	0.00221144
Col14a1	4.41835	8.02e-05	0.0016791
Fgd5	4.41689	0.000216632	0.00316293
L1cam	4.41408	3.63e-07	3.46e-05
Prex2	4.41161	5.95e-05	0.00140196
Zcchc5	4.41157	0.000124976	0.00220637
Lgals12	4.40803	2.99e-08	4.69e-06
AK086914_gene	4.40631	0.000255452	0.00347451
Apba2	4.40547	0.000268573	0.0035766
AI414108	4.39763	4.02e-06	0.000212154
Rbp7	4.39724	0.000197126	0.00297655
Cpm	4.39453	1.81e-06	0.000117285
AK047804_gene	4.39357	0.000393106	0.00465762
Plxnb3	4.3827	1.87e-05	0.000635944
Fosb	4.37791	7.76e-05	0.00165156
Calb2	4.37783	0.000184964	0.00283362
She	4.37338	1.75e-05	0.000614364
Eda	4.36593	0.000253013	0.00345237
Lrrc71	4.35996	0.00011942	0.00214895
Atp8b1	4.35572	3.61e-07	3.46e-05
Glb1l2	4.35334	0.000327645	0.00411103
Bche	4.35218	8.33e-05	0.00173507
Ccdc149	4.35054	4.55e-05	0.00118407
BC070425_gene	4.34997	0.000370807	0.00450483
Myh14	4.3492	3.93e-05	0.00107965
Rasgrp2	4.34714	0.000172848	0.00271039
Cmtm5	4.34693	0.000406264	0.00476574
Flrt3	4.34529	0.000241091	0.00335164
Arhgap8	4.33934	0.000309241	0.00393772
Scml2	4.33788	8.72e-05	0.00178572
Calhm2	4.33485	1.65e-05	0.000589058
Cldn19	4.33223	0.000485177	0.00535811
Csf2ra	4.32963	0.000183501	0.0028234
Mpz	4.32898	0.000512247	0.00556688
Rai2	4.32164	0.000100026	0.00192185
Nfe2l3	4.32043	5.49e-05	0.00132753
Ccdc68	4.31888	0.000223033	0.00319585
Gal3st1	4.31637	0.000407755	0.00478007
Espnl	4.31619	0.000193108	0.00293302
4930404I05Rik	4.29977	5.52e-05	0.0013284
Dhh	4.29829	9.87e-05	0.00192128
Tro	4.29218	0.00036282	0.004426
Tshr	4.29123	4.88e-05	0.0012377
Plxnc1	4.28463	0.00016036	0.00258869
Lrrc16b	4.27593	4.1e-05	0.00111503
Zfp521	4.27382	0.000153209	0.00250458
Susd2	4.27063	4.32e-05	0.0011545
Tnxb	4.26667	0.000580203	0.00602655
Kcnmb1	4.26258	0.000328656	0.00411691
Fam49a	4.26247	0.000179236	0.00277245
P2rx1	4.25617	0.000348576	0.00430259
Fibin	4.25605	4.42e-06	0.000227012
Ajap1	4.25356	0.000782514	0.00731158
Unc5a	4.25301	0.000351375	0.00432201
Pygl	4.24551	7.62e-05	0.00163082
Fam222a	4.24451	7.18e-05	0.00157409
Cpxm1	4.24251	5.32e-05	0.00131532
P2ry14	4.23161	0.000261305	0.00352215
Klhl6	4.2303	0.000265087	0.00355959
Vwa3a	4.22913	0.000590767	0.00610574
Prox1	4.22797	3.55e-05	0.00101125
Dll4	4.22667	4.32e-05	0.0011545
Epas1	4.22648	0.000435438	0.00497445
Slitrk3	4.22538	0.000776582	0.00726381
Tbkbp1	4.22446	0.000137641	0.00233166
Csmd1	4.22374	0.000199207	0.00299232
Nap1l5	4.22263	7.75e-05	0.00165062
Slitrk1	4.21949	0.000691802	0.00678594
Syce2	4.21814	7.56e-05	0.00162307
Ptprc	4.21661	0.000606118	0.00621368
Klb	4.20969	1.04e-07	1.32e-05
Ushbp1	4.20732	0.000577675	0.00601603
Mafb	4.20303	0.00014824	0.00244424
Kctd12	4.1987	0.00017479	0.002723
Ceacam1	4.19746	0.000692818	0.00678946
Lgi4	4.19582	0.0003268	0.00410649
Cyp7b1	4.18805	0.000558809	0.00587479
Ctsc	4.18801	0.000433454	0.00496813
Adap2	4.18672	0.000305261	0.00391233
Agmo	4.18221	0.00074777	0.00711445
Serping1	4.18179	1.04e-05	0.000422479
Spats2l	4.1801	1.25e-05	0.000480713
Cdh10	4.17931	6.93e-05	0.00153646
Sox6	4.1768	0.000461904	0.00517525
Arhgap6	4.17513	0.000228879	0.00326116
AK169831_gene	4.17414	8.81e-05	0.00179441
P2ry1	4.17208	0.000604498	0.00620811
Thsd1	4.16791	1.89e-05	0.000639635
Mettl7b	4.16604	0.000125795	0.00221144
Alpl	4.16589	0.000189833	0.00289319
Fam101a	4.1641	0.000583164	0.00604832
Chst8	4.16375	0.000185682	0.00284216
Pilrb1	4.16135	0.000174489	0.00272255
Amph	4.15824	0.000532949	0.00572833
Fgfr4	4.15765	1.02e-06	7.57e-05
Acss3	4.15618	0.000178967	0.00277245
Mamld1	4.15489	0.000257502	0.00348946
Thy1	4.15423	0.000658827	0.00655682
Ranbp17	4.15235	0.00050694	0.00553636
Maob	4.14911	0.000244929	0.00337849
Cnga2	4.14276	0.000552132	0.00584271
Klrb1c	4.13996	0.00102575	0.00861683
Acer2	4.13993	8.58e-06	0.000367266
Spon1	4.13765	0.000577654	0.00601603
Itgb4	4.13696	6.21e-05	0.00144491
Crispld2	4.13671	0.000590444	0.00610574
Miat	4.13553	0.000242284	0.00335507
Ccdc21	4.13363	1.8e-05	0.00062169
Zfp536	4.12992	0.000165728	0.00264404
Slc19a3	4.12759	0.000383323	0.00458854
Nrarp	4.12422	0.00013678	0.00232003
Ret	4.12328	0.000210338	0.00309569
Adra2a	4.12317	0.000300156	0.0038839
Wscd2	4.12312	0.000205438	0.00305532
Lrrc4b	4.12177	0.000424129	0.00489432
Tmod2	4.12014	0.000118111	0.00213522
Rgs16	4.11795	0.000241981	0.00335507
Spsb4	4.1142	4.58e-05	0.00118868
Grik2	4.11359	1.59e-05	0.000574343
Stac	4.11205	0.000136038	0.00231852
Myo1f	4.11073	0.00123115	0.00959475
Rasd2	4.11036	0.000694612	0.00680221
Cadm3	4.1084	0.000147503	0.00243912
Asb4	4.10692	0.000471522	0.00523943
Lipo1	4.10543	0.000767408	0.00721608
Atp1b2	4.10418	0.000227241	0.00324092
Gpc2	4.10415	6.18e-05	0.00144107
Mgat5b	4.10379	0.000659662	0.00656145
Gm11346	4.10245	0.000975034	0.00838955
Pde9a	4.10042	0.000902225	0.007984
Nrxn2	4.09957	0.000601158	0.0061807
Cish	4.0989	0.000166269	0.0026479
38231	4.0985	0.000311108	0.00395014
Syt15	4.09086	0.000157522	0.00255217
Sparcl1	4.08618	0.000111494	0.00206936
AK133142_gene	4.08139	0.000289876	0.00379192
Gm14085	4.08059	0.0010175	0.00857678
Hmcn1	4.07548	0.000141393	0.00237553
Atp8a1	4.07538	0.000190867	0.00290645
Mmp17	4.06978	0.000202615	0.0030251
Clec3a	4.06832	0.00110783	0.00900331
Htra4	4.06753	9.75e-07	7.35e-05
Apoc4	4.06602	0.000932885	0.00816159
Cyba	4.06266	0.000442864	0.0050289
Ppp1r1a	4.06013	0.00102763	0.00862812
Lin7a	4.05985	0.000509715	0.00555297
Ppp1r14a	4.05875	8.41e-05	0.00173834
Hmcn2	4.05829	2.59e-05	0.000811441
Cox6b2	4.0536	0.000235281	0.00331722
Serpini1	4.04752	0.000238443	0.0033413
Mfsd7c	4.04694	0.000218863	0.00317446
Cyp8b1	4.03769	0.00103055	0.00863668
Corin	4.03682	0.000794735	0.0073483
Efs	4.03579	8.7e-05	0.00178425
Mmrn2	4.03553	6.24e-06	0.000289801
Nrgn	4.0344	0.00101377	0.00855672
Nova1	4.03081	0.00118818	0.00941038
Atp2a3	4.03009	6.35e-05	0.00146681
Acp5	4.02714	2.05e-05	0.000683239
Stab1	4.02373	6.12e-06	0.000288663
B230206H07Rik	4.02313	0.00146433	0.0106545
Pilrb2	4.02069	0.00106353	0.00881299
Ltbp4	4.02015	6.08e-06	0.000287965
Plin1	4.01699	5.81e-09	1.18e-06
Myh11	4.01369	0.00119561	0.00942715
Lama2	4.01368	0.000179251	0.00277245
Nfia	4.01117	0.000394488	0.00466123
Gpc4	4.00746	0.00110754	0.00900331
Spint2	4.00686	0.00016528	0.00264165
Fam65b	4.00646	4.75e-05	0.00121736
Ikzf1	4.00489	0.000718061	0.0069547
Cd300lf	4.00434	0.00165575	0.0115453
Kcnt1	4.00374	0.00118155	0.00937884
Gstm4	4.00352	0.000142761	0.00238496
Ndufa4l2	4.00262	0.000533251	0.00572833
Angptl7	3.99668	0.000117015	0.00212074
Gm12295	3.99645	0.000331345	0.00413016
Med12l	3.99299	0.000596595	0.00615146
Mfng	3.99258	0.000259771	0.00351068
Pthlh	3.99158	2.01e-05	0.000672211
Chad	3.99134	0.000253206	0.00345237
Itga8	3.98999	0.00105512	0.00875973
Gldn	3.98914	0.00151606	0.0109032
Jph4	3.98682	0.000378454	0.00456334
Cdh6	3.9833	0.00121736	0.00953502
Lrp3	3.97892	0.00130203	0.00993478
Fam69c	3.97641	0.00090297	0.0079866
Dgkg	3.97581	4.5e-05	0.00117924
Bmp2	3.97571	0.000132872	0.0022967
Ddn	3.97454	1.34e-06	9.22e-05
Stag3	3.97266	0.00111187	0.00901135
Il2ra	3.96595	0.00138262	0.0103101
Hlf	3.96386	1.41e-07	1.66e-05
Gal	3.95754	0.000662521	0.00657145
Reps2	3.95684	0.000550312	0.00583816
Clec14a	3.95645	0.0015134	0.0108912
Epb4.1l4b	3.9554	0.000229873	0.00326744
Tmtc2	3.94731	4.46e-06	0.000228644
Sox2	3.94599	0.00143701	0.0105427
Prkd1	3.9389	0.00141299	0.0104269
Mamstr	3.93829	0.000431724	0.00495616
Ehhadh	3.93407	5.12e-05	0.00128474
Igsf9	3.93173	5.39e-05	0.00132224
Steap4	3.93136	0.000722343	0.00696601
Pax3	3.92765	0.000978002	0.00840693
Fry	3.92761	0.000174825	0.002723
Wnk2	3.91601	0.00144355	0.0105688
Tmem204	3.91134	7.23e-07	5.77e-05
Ctse	3.91028	0.000229569	0.00326574
Fxyd6	3.90902	0.000154222	0.00250558
Bckdhb	3.90627	0.00011533	0.0021028
Srcin1	3.90378	0.00185121	0.0123915
Tmem26	3.901	0.000912466	0.00805452
Fa2h	3.89807	0.000217874	0.00316802
Hspa1l	3.8965	9.72e-05	0.00190483
Lppr4	3.89487	0.000998268	0.00851097
Cacna1c	3.89462	0.00177938	0.0121073
Efcc1	3.8871	0.000788946	0.00732917
Eln	3.88375	0.00208887	0.0132897
Fabp7	3.88191	0.000240612	0.00335164
Cpa2	3.87942	0.000138687	0.00234564
Il17d	3.87508	0.000287993	0.00377286
AK077029_gene	3.87494	0.0011956	0.00942715
Mpped2	3.87203	0.00137052	0.01025
Nr4a3	3.86932	1.66e-05	0.000590785
Tspan18	3.86901	0.00128917	0.00985784
Mdk	3.85525	0.00177519	0.0120923
Cldn5	3.85379	0.00165962	0.0115587
Hmgcs2	3.85038	0.00230016	0.0141122
Map7	3.84732	6.58e-07	5.39e-05
Tinagl1	3.84669	0.00032085	0.00404486
Arhgap19	3.84426	8.01e-06	0.000351332
Tmprss5	3.84245	0.00234145	0.0142416
Meox2	3.84201	0.00221877	0.0138186
Akap12	3.84179	0.00023884	0.0033413
Kcnq1ot1	3.84175	0.000593143	0.00612316
Psd2	3.83944	0.00102215	0.00860142
Acvrl1	3.83911	6.09e-05	0.00143045
BC051062_gene_copy2	3.8379	0.000172938	0.00271039
Esam	3.83487	0.00188683	0.0125333
Cttnbp2	3.83337	0.00212353	0.0134192
Rgs9	3.83273	0.000639764	0.00643942
Fes	3.83067	6.6e-05	0.0014966
Olfm2	3.83031	0.000323946	0.00407921
Wscd1	3.827	0.00170445	0.0117737
Plekha4	3.82559	4.99e-05	0.0012588
Fam150b	3.82552	0.000743939	0.00708736
Dnah7b	3.8255	0.00105312	0.00875128
Cox4i2	3.82439	0.000944317	0.00823341
Dapk1	3.82316	0.000533623	0.00572833
Brsk2	3.82237	0.00238187	0.0143894
Trem1	3.82202	0.00284337	0.0160353
Rarb	3.81808	0.000433607	0.00496813
Sel1l3	3.81718	0.000791466	0.00734151
Evpl	3.8136	0.000625629	0.00635124
Cacna2d2	3.81198	0.000662457	0.00657145
Cdkn1c	3.81162	0.00111115	0.00901077
Myocd	3.81037	0.00204361	0.0130897
Cpa5	3.8099	0.000569091	0.0059441
Xkr7	3.80951	0.00237368	0.0143645
Gria2	3.80772	0.00239997	0.0144495
Mmp13	3.80639	0.000344133	0.00425664
Cthrc1	3.80463	6.64e-07	5.4e-05
Npas4	3.80322	0.000207319	0.00306995
Mab21l1	3.80198	0.00176928	0.0120626
Col13a1	3.8012	0.00038309	0.00458854
Sema5b	3.79902	0.00192632	0.0126741
Mgmt	3.79679	0.000543131	0.00578893
Astn1	3.79617	0.00163423	0.011441
Ntrk1	3.7954	0.00229441	0.0140916
Stox2	3.7949	0.000110476	0.002061
Cygb	3.79467	0.00015691	0.00254458
Pear1	3.78613	4.61e-05	0.00119218
Hoxb5	3.78437	0.00238625	0.0144012
Loxl2	3.78403	0.000241595	0.00335469
Fitm1	3.78108	0.000721694	0.00696513
Siglec1	3.77997	9.25e-07	7.04e-05
Car15	3.77963	2.53e-05	0.000796886
Islr2	3.77716	1.36e-06	9.34e-05
Bex1	3.77657	0.00127674	0.0098096
Tulp2	3.77527	0.000597542	0.00615146
Col15a1	3.77286	0.00234141	0.0142416
Cnksr2	3.77183	0.00127555	0.00980876
Osr2	3.76887	0.000994439	0.00850496
mKIAA0173	3.76684	0.00124298	0.00964194
AK080352_gene	3.76608	0.00234088	0.0142416
mKIAA0088	3.76586	0.000506302	0.00553281
Nr4a1	3.76585	0.000104591	0.00198063
Adamts20	3.76564	0.00261876	0.0152846
Ano1	3.76373	5.62e-05	0.00134677
Otoa	3.76227	0.000734558	0.00704548
Slc24a2	3.76192	0.000915209	0.00806668
Gm7694	3.76133	0.00112874	0.00909818
Klf12	3.76065	0.000298978	0.00387653
Slitrk6	3.75924	0.00234388	0.0142474
Adam11	3.75817	1.87e-07	2.05e-05
Cadps2	3.75305	0.00183167	0.0123313
C79407	3.75271	0.00138825	0.0103381
Pcdhgb6	3.75174	0.000797728	0.00736283
Osm	3.75168	0.0033909	0.017849
Tceal3	3.75056	0.000788314	0.00732917
Fam59a	3.74513	0.00132045	0.0100193
Dock2	3.74422	0.00211417	0.0133978
Ndn	3.74413	0.000102242	0.00195074
Dcdc2a	3.73997	0.0028291	0.0159934
Flt4	3.73871	0.00287674	0.0161372
Ackr1	3.73634	0.00300838	0.0166117
Gm5124	3.73483	0.000300506	0.0038839
Trpm3	3.73436	0.0005375	0.00576009
AK085136_gene	3.73199	0.00113383	0.00911988
Chrm1	3.7301	0.00287152	0.0161171
Slc22a17	3.72601	4.12e-05	0.00111803
Gli2	3.72525	0.00107373	0.00885203
Hs6st2	3.71959	0.00251036	0.014887
Frzb	3.71797	0.000786574	0.00732409
Tenm4	3.71648	0.000309227	0.00393772
Prkcq	3.71278	0.00298021	0.0165249
Ace	3.71126	0.000464093	0.00518666
Arhgap30	3.71032	0.00107924	0.0088809
AK043780_gene	3.70963	0.00232723	0.0142095
AI854703	3.70863	0.000831997	0.00758208
Tll2	3.70808	0.00313914	0.0170191
1700061G19Rik	3.70782	0.000306954	0.00391986
Angpt2	3.70674	0.000236538	0.00332485
Tnfrsf11a	3.70602	0.00230107	0.014113
Zfyve28	3.70597	0.00042354	0.00489391
Ccdc13	3.70301	0.00123257	0.00959475
Pcdh17	3.70293	0.00269612	0.0155023
mKIAA0191	3.70253	0.0021819	0.013661
Runx1t1	3.70079	0.00312003	0.0169495
Gm20755	3.70011	0.0030175	0.0166426
Dpysl5	3.69992	0.00122576	0.00957959
Shd	3.69981	0.000742035	0.00707608
Aspdh	3.69847	0.00316205	0.0170928
Reln	3.69838	0.00275084	0.0157233
Tesc	3.698	0.00120758	0.00948773
Lrfn1	3.69629	0.00288054	0.0161422
Serpina3c	3.69433	2.12e-05	0.000698744
Rnf165	3.69373	0.000108601	0.00203268
D430019H16Rik	3.69071	0.00172023	0.0118504
Colec11	3.69032	0.00338551	0.0178277
Fam109b	3.68939	0.000804685	0.00739149
6330403K07Rik	3.6878	0.00207674	0.0132316
Hic1	3.68769	0.00316798	0.0171021
Sorl1	3.6851	0.000356943	0.00437236
Aldh1a3	3.68272	1.6e-07	1.79e-05
Tnfsf8	3.68178	0.00257432	0.0151215
Celsr1	3.67952	0.000607286	0.00621845
Camk2n1	3.67805	1.28e-06	8.97e-05
Pag1	3.67682	0.00158329	0.0111986
Xpnpep2	3.67656	2.84e-07	2.91e-05
Ripply3	3.67643	0.000161085	0.00258955
Slc38a4	3.67633	0.00295275	0.0164325
Ceacam2	3.67608	0.00354772	0.0183247
Hcn4	3.67585	0.000958045	0.00831195
Dpp6	3.67491	0.00277498	0.0158054
Rsph10b2	3.67468	0.000510762	0.00556097
Tnfrsf19	3.67366	0.00112999	0.00909995
Gm13547	3.67227	0.00227811	0.0140184
Kcnip3	3.67109	0.00020982	0.00309569
Cyp4b1	3.67099	0.000310375	0.00394366
Dok5	3.67046	0.00066985	0.00663301
Pitpnc1	3.67005	0.00199212	0.0129121
C5ar1	3.66307	0.00411795	0.0200855
Etnk2	3.66209	0.00023069	0.00326857
Msantd1	3.66045	0.00269055	0.0154838
Hnmt	3.65881	0.00085313	0.0077073
Sell	3.65527	0.00425852	0.0204911
Bscl2	3.65446	0.000173404	0.00271039
Cybb	3.65405	3.28e-05	0.000964278
Mest	3.65142	1.55e-05	0.000569477
1600029O15Rik	3.65105	0.00339619	0.0178628
Arhgef16	3.65057	0.00240115	0.0144518
Zdbf2	3.64893	0.00318701	0.0171701
Hkdc1	3.64868	0.000716736	0.0069547
Zfp641	3.64786	0.000924052	0.00812039
Map3k5	3.64419	0.000462835	0.00518241
Usp50	3.6437	0.00202198	0.0130224
Ccdc69	3.64306	3.3e-05	0.000965575
Epha3	3.63789	0.00329361	0.0175155
Spink2	3.63579	0.00267623	0.0154266
Olfml2a	3.6357	0.000480927	0.00532502
Tnmd	3.63046	0.00271804	0.0156065
Batf3	3.6297	0.00249277	0.014827
Slc2a4	3.62751	3.71e-05	0.00104851
Cdh3	3.62638	0.000786231	0.00732409
Spry1	3.62602	4.6e-05	0.00119093
Icam1	3.62404	0.000230372	0.00326857
AK043847_gene	3.62373	0.00303195	0.0167054
Nostrin	3.62333	0.00291323	0.0162841
Plce1	3.62037	0.00372133	0.0188945
B430010I23Rik	3.61785	0.000245564	0.00337936
Crhr2	3.61646	0.0020116	0.0129862
Lrmp	3.61411	0.00140504	0.0104029
Slc6a13	3.61324	0.00142708	0.0105089
Zfp286	3.61091	0.00413616	0.02013
Sowaha	3.60587	0.00305176	0.0167676
Grin3a	3.60526	0.00280286	0.0159131
Kcnt2	3.60129	0.000836001	0.00761466
AK079263_gene	3.6003	0.00212797	0.0134372
Ndnf	3.59697	0.00102184	0.00860142
Tmem223	3.59613	0.000235808	0.00331722
Npas2	3.59585	0.0013535	0.0101915
Lax1	3.59585	0.00012523	0.00220777
Myo16	3.59321	0.00203468	0.0130727
Gm13749	3.58801	0.00333978	0.0176762
Kif19a	3.58435	0.000342451	0.00424343
Zfp366	3.5836	0.000765259	0.00720694
D430041D05Rik	3.58332	0.00249953	0.0148485
3110052M02Rik	3.58257	0.000230487	0.00326857
Slc38a3	3.5798	0.000700987	0.00684573
Tspyl3	3.57852	0.000740749	0.00707423
Fat3	3.57846	0.00361	0.0185632
Mrvi1	3.57671	0.000971046	0.00837557
Cables1	3.57623	5.4e-05	0.00132224
Higd1a	3.57412	0.00411338	0.0200696
Slc6a1	3.57375	0.0051765	0.0231292
1500009L16Rik	3.57315	0.00120407	0.00946853
mKIAA1933	3.57302	0.0010359	0.00867025
5430403N17Rik	3.56779	0.00481756	0.0221156
Slc16a2	3.56756	0.000473452	0.00525481
Gpr21	3.56677	0.00104363	0.00870916
Adam22	3.56373	0.00350706	0.0182028
Otop1	3.56251	0.000289372	0.00378813
Ager	3.56154	0.000804435	0.00739149
Kcp	3.56012	0.000651412	0.00651596
AK047030_gene	3.55706	0.000671913	0.00664602
Postn	3.55517	0.000276049	0.00364875
Wif1	3.5543	0.0042027	0.0203144
Hdgfrp3	3.5543	0.000697182	0.00682122
Lama3	3.55078	0.00226079	0.0139608
Cxcr2	3.54692	0.00555461	0.024094
Itga9	3.54635	0.000608524	0.00622753
Rasgrf2	3.54241	1.67e-05	0.000593285
Spry4	3.54191	0.000300633	0.0038839
Sash3	3.53856	0.00253643	0.0149797
4631405J19Rik	3.53794	0.00472198	0.0218246
Fam83f	3.53496	0.00414163	0.0201345
Scg3	3.53433	0.00551646	0.0239949
E230016M11Rik	3.53367	0.000870824	0.00782282
March1	3.53262	0.00394918	0.0196241
Pcdhgb7	3.53227	0.00264049	0.01535
AK049668_gene	3.53168	0.00125898	0.00973427
Pcdh20	3.53037	0.00528617	0.0234244
Arrdc4	3.53009	0.000720688	0.00696513
Dhdh	3.52891	0.000554108	0.00584965
Ttpa	3.52567	0.000106684	0.00201167
Tmem86b	3.52306	2.12e-05	0.000698744
Rinl	3.52298	0.00118718	0.0094067
Nup210	3.52289	0.00191969	0.0126562
Ybx2	3.52265	0.00193653	0.0127176
Pbp2	3.52238	4.81e-07	4.37e-05
Kif1a	3.52163	3.24e-05	0.000961451
Dmd	3.52128	0.00128418	0.00984087
3110079O15Rik	3.52014	0.00320678	0.0172255
Birc3	3.5198	0.000111722	0.00207142
BC026585	3.51948	0.00496764	0.0225173
Pln	3.51924	0.00533106	0.0235276
Gm15910	3.51907	0.00505058	0.0227266
Sfrp4	3.51827	4.43e-05	0.00117029
Slurp1	3.51679	0.0016319	0.011433
Ppara	3.51407	0.000408223	0.00478239
AI504432	3.51078	0.00387313	0.0193875
Ptprt	3.51018	0.00213961	0.0134801
Wdr42a	3.50938	0.00281321	0.0159376
Rasgef1b	3.50848	0.00151956	0.0109045
Creb5	3.50586	4.41e-07	4.07e-05
Itga10	3.50449	0.000129484	0.00225453
Ptpro	3.5032	0.00525458	0.0233252
Dcx	3.50252	0.00406486	0.0199473
Tecta	3.50183	9.33e-05	0.00185702
Lama4	3.50063	0.00237624	0.0143652
Sox8	3.50062	3.79e-05	0.00105874
4921507P07Rik	3.49972	0.0044283	0.0209479
37865	3.49952	0.000423367	0.00489391
Cntfr	3.49887	0.000772812	0.00724767
Map3k7cl	3.49657	0.000312113	0.00396006
Cabp4	3.495	0.00155529	0.0110624
C130046K22Rik	3.49395	0.00549226	0.0239139
A330049N07Rik	3.49285	0.00626224	0.0257877
Papln	3.49091	0.00391191	0.0194935
Spem1	3.48882	0.00318266	0.0171519
Plbd1	3.48867	0.00179104	0.0121558
Gucy1a2	3.48781	0.00492103	0.0223827
Dchs1	3.48581	0.000976566	0.00839865
Tmem200b	3.48441	0.000112241	0.00207669
Dsp	3.48408	0.00043935	0.00500802
Has1	3.48205	7.01e-05	0.00154678
Pitx3	3.48175	5.75e-05	0.0013634
Bmx	3.4811	0.00533203	0.0235276
AK132872_gene	3.48057	0.0044431	0.0209982
Gm11166	3.48029	0.00643976	0.0262302
Dsc2	3.47988	0.00357227	0.0184119
Bmp7	3.47932	0.00169927	0.0117608
H2-M9	3.47713	0.00656417	0.0265715
Phactr1	3.47602	0.00281446	0.0159381
Mst1r	3.47552	0.000611184	0.00625114
Fras1	3.4754	0.00211006	0.0133792
Lgr5	3.47376	0.00141856	0.0104562
Npr1	3.47304	0.000303899	0.00389911
AK039882_gene	3.4723	0.00246185	0.0146973
A230065H16Rik	3.47195	0.00373156	0.0189302
Fam124a	3.47189	0.000217242	0.00316663
Pglyrp1	3.46933	0.00559539	0.0241662
Traf3ip3	3.46814	0.000875339	0.00784794
Lair1	3.46606	0.00569423	0.0244083
Klhl38	3.4651	0.00110001	0.0089562
Prkcb	3.46219	0.00152068	0.0109081
Prex1	3.46214	3.89e-06	0.000207946
5430416O09Rik	3.462	0.000877442	0.00785383
Prss35	3.4598	0.00147995	0.0107201
AU022754	3.45902	0.00367448	0.0187462
Grb10	3.45764	0.00554885	0.024094
Slc4a4	3.4555	0.000750189	0.00712981
2310014H01Rik	3.45349	0.000925386	0.00812423
Ly6g6d	3.45305	0.00618257	0.0256582
Vtn	3.45303	0.00593593	0.0250185
Rnf130	3.45292	0.00620719	0.0257122
Rora	3.45207	6.45e-05	0.00148045
Shank1	3.45114	0.000384353	0.00458854
Rgs8	3.45112	0.00412784	0.0201171
Thbs3	3.44927	6.68e-05	0.00150546
Stard8	3.44753	0.00349995	0.0181798
3930402G23Rik	3.44692	0.00447336	0.0210991
Npy1r	3.44672	0.000295995	0.00384642
Panx3	3.44604	0.000468723	0.00521887
Mki67	3.44587	1.72e-05	0.00060922
Ptpru	3.44571	1.99e-06	0.000123919
Nudt10	3.44433	0.00424026	0.0204458
BC037112	3.442	0.00131614	0.00999512
Mpzl2	3.44156	0.00611908	0.0254662
Nos3	3.44138	2.22e-11	7.14e-09
Npl	3.44108	0.00353137	0.0182915
Adgrf5	3.43887	0.00412297	0.0200989
4932438H23Rik	3.4363	0.00191814	0.0126532
Ntn3	3.43623	0.00130296	0.00993759
Sorcs1	3.43543	0.00063267	0.00638978
AK015529_gene	3.43472	0.00723341	0.0281345
C1qtnf2	3.43275	0.00666767	0.0267951
Col4a1	3.43252	0.000248064	0.00340057
Lrrtm4	3.43198	0.00224825	0.0139239
Itm2a	3.43161	0.0059966	0.0251752
Cacna2d4	3.43054	0.0045198	0.0212333
Gmfg	3.4304	0.00628692	0.0258491
Riiad1	3.42958	0.00178389	0.0121185
Moxd1	3.42949	0.00676347	0.0269459
Gjb2	3.42926	0.00577466	0.0245694
Hcar1	3.42919	0.00663989	0.0267693
AK205379_gene_copy2	3.42867	0.00320704	0.0172255
AK006051_gene	3.42822	0.00571861	0.024454
AK043163_gene	3.42673	0.00731722	0.0283245
Ggt5	3.42648	0.00223895	0.0138906
Frmd3	3.42622	0.00450148	0.0211826
Galntl6	3.4259	0.00414828	0.0201448
AK049852_gene	3.42459	0.00108895	0.00891365
C630043F03Rik	3.42397	0.00137738	0.0102883
Fcgr2b	3.4205	1.57e-05	0.00057184
Vwf	3.42005	0.000788928	0.00732917
Sec14l5	3.41998	3.81e-07	3.61e-05
Hck	3.41962	0.00283617	0.0160201
Adamts17	3.41781	0.00536937	0.02361
Lefty1	3.41682	0.00480779	0.0220965
Dclk3	3.4167	0.00667286	0.0267951
AK039091_gene	3.41583	0.0040669	0.0199518
Trpc2	3.41554	0.000368048	0.00448361
Slco2a1	3.4132	0.000487112	0.00536944
Tle4	3.41048	0.000415155	0.00483484
Dock10	3.40806	0.0022655	0.0139769
Trpc6	3.408	0.0069436	0.0274293
3632451O06Rik	3.40672	0.00226789	0.0139772
Ankle1	3.40641	0.000124812	0.00220568
Sfxn2	3.40602	0.00022298	0.00319585
AK028650_gene	3.40569	0.00190169	0.0125774
Fcgr3	3.40509	0.00428582	0.0205488
Cd4	3.40381	0.00582746	0.0247405
Ermap	3.40379	0.00354302	0.0183144
Unc80	3.40366	0.00632774	0.0259688
Slc8a2	3.40364	0.00307803	0.0168337
Tyrobp	3.40305	0.00787551	0.0297577
Zfp704	3.40231	0.000269962	0.00358432
Col4a2	3.40224	0.000146747	0.0024332
Ctnna3	3.40167	0.00552699	0.0240289
Raver2	3.39979	0.00256665	0.0151105
Klk8	3.39885	0.00127983	0.00981631
Cort	3.39878	0.00085585	0.007724
Tbxa2r	3.39808	0.000764842	0.00720694
Npff	3.39763	0.000278952	0.00368437
Meox1	3.39626	1.24e-06	8.7e-05
Gm15612	3.39607	0.00260404	0.0152282
Prdm6	3.39291	0.00599308	0.0251717
Col6a5	3.39086	0.00679538	0.0270366
Zfp36	3.38872	0.000132439	0.00229246
Tmprss13	3.38775	0.00725437	0.0281796
BC043934	3.38549	0.00312779	0.0169697
Naprt	3.3825	0.000260444	0.00351322
Agt	3.38067	0.00665137	0.0267823
Ccr1	3.37988	0.00459969	0.0214922
Sptb	3.37986	0.00478813	0.0220383
AK079777_gene	3.37893	0.00288029	0.0161422
Mpp7	3.37767	0.000269808	0.00358432
Papss2	3.37679	1.52e-06	0.00010036
Gnb3	3.37672	0.0041589	0.0201852
Nkx2-2	3.37608	0.00644027	0.0262302
Ifltd1	3.37407	0.00703819	0.0276306
AK044378_gene	3.37371	0.00123222	0.00959475
Tspan2	3.37357	0.000320404	0.00404486
Gdpd3	3.37075	2.91e-05	0.000883689
Slc4a1	3.37048	0.00853165	0.0313547
Dlx5	3.37011	0.007376	0.028496
Mmp25	3.36937	0.00398241	0.0197284
Twist1	3.3677	0.00743345	0.0286306
Prss12	3.36638	0.000914232	0.00806504
Myrip	3.36597	0.00398677	0.0197382
Mfsd2b	3.3642	0.00138048	0.0103028
Col5a3	3.36069	6.12e-05	0.00143352
Pcdh10	3.35894	0.0074217	0.0286102
Cd300lg	3.35714	0.00870807	0.031779
Qprt	3.35713	0.00298054	0.0165249
Itga2	3.35606	0.00532026	0.0235191
Pcdh12	3.35581	0.00695075	0.0274392
Pcp4l1	3.3537	0.00668441	0.0267951
AK077157_gene	3.35364	0.00266304	0.0154117
AK215297_gene	3.35272	0.000266008	0.00356117
Sln	3.35216	0.00440343	0.0208525
Adamts18	3.35209	0.00775749	0.0294499
Bend5	3.35202	0.000396346	0.00466483
Lyve1	3.34924	0.000702167	0.00684673
Trim12	3.34855	0.0064213	0.026183
Pcdh9	3.34707	0.0080931	0.0302574
Gfra3	3.34624	0.00861663	0.0315557
Cux2	3.34374	0.000960566	0.00831755
Sox17	3.33477	0.00916382	0.032794
Abcc9	3.33007	0.00748528	0.0287615
Col9a3	3.32972	3.4e-05	0.000985056
Dscam	3.32881	0.000615151	0.00627767
4933413J09Rik	3.32698	0.00101213	0.00855575
6330403A02Rik	3.32531	0.00652418	0.0264504
Aldh1a2	3.32388	0.00437497	0.0207787
Myb	3.32307	0.000176297	0.00273892
Cspg4	3.32078	0.000251968	0.00344609
BC020150_gene	3.32069	0.00654682	0.0265179
Wnt6	3.32022	0.000485713	0.00536068
Pnck	3.32019	0.00849842	0.0312842
Dpyd	3.31872	0.000421522	0.00488855
Gpr20	3.31677	0.000129202	0.00225183
Prkar1b	3.31635	0.000848243	0.00767489
Fam57b	3.31585	0.00474224	0.0218896
Rab15	3.31582	0.00507666	0.0227925
Pik3r6	3.31546	0.00112377	0.00907206
Hcn1	3.31484	0.00414755	0.0201448
Proca1	3.31394	0.00437969	0.0207956
Efcab8	3.31382	0.00193887	0.0127277
ramp	3.31244	0.00424606	0.0204626
Wfdc1	3.31191	0.00195837	0.0128042
Scarf1	3.31059	0.00140762	0.0104136
Ddx26b	3.30884	0.000640992	0.00644812
Fabp5	3.30751	0.000775604	0.00725888
Psg17	3.30747	0.00115427	0.00922013
Gpr4	3.30734	0.00191707	0.0126508
Art4	3.30631	0.00979549	0.0342894
AK011326_gene	3.30625	0.00296315	0.0164593
Adcyap1r1	3.30349	0.00584371	0.0247858
Frem1	3.30127	0.00633445	0.0259723
C130030K03Rik	3.29895	0.00568551	0.024395
Mark1	3.29842	0.00885819	0.0321395
9330182L06Rik	3.2982	0.00816325	0.0304554
Ccdc83	3.29805	0.00399778	0.0197531
Ppp1r16b	3.29687	0.00435165	0.0207402
Nrip2	3.2967	0.000939079	0.00819556
Pcdhga12	3.29665	0.00448459	0.0211296
Lbx1	3.29633	0.00691102	0.0273555
Acsm3	3.29349	1.38e-05	0.000519525
mKIAA0694	3.29046	0.0091185	0.0327031
Il20rb	3.28934	6.46e-05	0.00148045
4921511C04Rik	3.28783	0.00880688	0.0320303
Dlgap1	3.28676	0.0029573	0.016446
Vav1	3.28672	0.00945027	0.0335239
AK084741_gene	3.28498	0.00250257	0.0148603
Satb1	3.28431	7.49e-05	0.00161407
Btk	3.2833	0.00980751	0.0343079
Mir6358	3.28245	0.00891877	0.0322728
AK085341_gene	3.28233	0.00656605	0.0265715
Tll1	3.28209	0.00109809	0.00895265
4930447C04Rik	3.27871	0.00907983	0.032635
Airn	3.27509	0.00111378	0.0090227
Rabl2	3.27402	0.000160724	0.00258955
Cyp2j9	3.27082	0.000849339	0.00768089
Arhgap27	3.26901	0.000605207	0.00620811
Ttll2	3.26867	0.0106312	0.0360215
Igsf11	3.26712	8.93e-05	0.0018115
Fam213b	3.26643	0.00388884	0.0194354
kremen	3.26611	0.0023967	0.0144397
Baiap2l2	3.26471	0.000902026	0.007984
Syne2	3.26447	0.00030992	0.00394069
Wnt5a	3.26446	0.000761071	0.00718317
Igsf10	3.26335	7.22e-05	0.00157489
Grip2	3.26247	0.00312285	0.0169495
Pcdhga11	3.26238	0.00979835	0.0342894
1700113I22Rik	3.26213	0.00156647	0.0111018
Shroom2	3.26137	0.00380981	0.019168
mKIAA4052	3.25765	0.00963501	0.0339429
Sstr1	3.25748	0.0109528	0.0367143
C1qb	3.25726	0.0109531	0.0367143
Btbd12	3.25713	0.00149241	0.0107883
9530027J09Rik	3.25574	0.0028129	0.0159376
AB341556_gene	3.25152	0.00435741	0.0207454
Sox30	3.24913	0.00895664	0.0323399
Wnt11	3.2476	6.31e-05	0.00145963
Hapln2	3.24737	0.0100904	0.0348224
Fam89a	3.24645	0.00199693	0.0129228
Egr2	3.24537	8.28e-05	0.00173071
Arsi	3.24513	0.00166973	0.0116199
Rab37	3.24511	0.00851679	0.031326
AK153014_gene	3.24507	0.00364774	0.0186656
Rasip1	3.24406	0.00894531	0.0323187
Pabpc4l	3.2431	0.0102125	0.0350942
Comp	3.24251	0.00201332	0.0129875
Acsm5	3.24168	0.0109333	0.0366927
Gm16325	3.24149	0.00906298	0.0325911
Id4	3.24067	0.00226747	0.0139772
Matn1	3.24059	0.00104218	0.00870916
Pcdhgb4	3.23859	0.00978327	0.0342637
Eya2	3.23825	0.0110648	0.0370044
B4galnt3	3.23735	0.00315098	0.017059
Hdx	3.23673	0.00675285	0.0269355
Slc22a2	3.23494	0.00640947	0.0261528
4933409K07Rik_copy4	3.2349	0.00861333	0.0315523
Col1a1	3.23417	0.0018264	0.0123278
Cdh4	3.23339	0.0106388	0.0360215
Kif26a	3.23273	0.0057105	0.024454
Kcnc4	3.23269	0.0100755	0.0348168
Ambn	3.23127	0.0116479	0.0382039
Stk32a	3.22967	5.67e-09	1.17e-06
Lamc1	3.22769	0.000635355	0.0064096
mKIAA0259	3.2273	0.00176202	0.01204
Fam71a	3.22609	0.0106323	0.0360215
Scn3b	3.22465	0.00153207	0.0109632
Sncg	3.22438	0.00127361	0.00979808
Tubb4a	3.22223	0.00538368	0.0236202
Fam163b	3.22127	0.00306401	0.0167985
Plagl1	3.22023	0.0100565	0.034801
BC067074_gene	3.21892	0.00156332	0.0110961
Dlgap5	3.21886	7.92e-05	0.00166962
Col19a1	3.21762	0.00337489	0.0177939
Tie1	3.21687	0.0120148	0.0389497
Ska1	3.20739	0.00495923	0.022516
Gm266	3.20688	0.00558959	0.0241589
AK050144_gene	3.20278	0.00164931	0.0115186
Efcab5	3.20206	0.00165469	0.0115424
Neurl1b	3.20198	1.38e-05	0.00051818
AK037090_gene	3.20132	0.00183784	0.0123533
Myct1	3.20052	0.0113921	0.0376795
Folh1	3.19839	0.00369609	0.018804
Bend4	3.19804	0.0110631	0.0370044
Ncf2	3.19797	0.0015671	0.0111018
4931403G20Rik	3.19537	0.00363067	0.0186317
Rgs5	3.19526	0.0112965	0.0374752
Cep110_copy2	3.19389	0.00184601	0.0123754
Dcc	3.19199	0.00514661	0.0230421
Iqgap3	3.19195	6.25e-06	0.000289801
Mansc1	3.19178	0.000446798	0.0050507
Cacna1e	3.19164	0.000568857	0.0059441
Sytl4	3.19098	0.00501447	0.022643
Nlgn3	3.19065	0.00125966	0.00973427
Ptger2	3.19005	0.0117174	0.0383122
Lcp2	3.18832	0.0128111	0.0405856
Klk13	3.18824	0.0117018	0.0382964
St8sia6	3.18806	0.00575403	0.0245228
Ly6k	3.18546	0.0118089	0.038512
Cck	3.18516	0.00694742	0.0274338
Slc16a12	3.1846	0.00518239	0.0231443
Tmem88b	3.18295	0.00135185	0.0101834
Pomc	3.18237	0.0105152	0.0357396
Scn8a	3.1803	0.0113702	0.0376422
Fam78b	3.17763	0.00264604	0.0153724
Spta1	3.17746	0.00727987	0.0282354
4930422G04Rik	3.17694	0.00343357	0.0179778
Cytip	3.17692	0.0131532	0.0413077
Slc15a3	3.17659	0.00666858	0.0267951
Pcdhgb8	3.17565	0.00233441	0.0142386
Cd79b	3.17495	0.0128982	0.0407888
Wdr67	3.17443	0.0089233	0.0322787
5430431A17Rik	3.17406	0.00146312	0.0106545
Arhgef39	3.17363	6.6e-05	0.0014966
Itgam	3.17357	0.000240806	0.00335164
Smpd3	3.17299	0.000317987	0.0040202
Acot3	3.17283	0.0052471	0.0232978
Scube1	3.17267	0.0114878	0.0378691
Ephx3	3.17228	0.00122707	0.0095856
Slc6a4	3.17224	0.00983613	0.0343415
Snord57	3.17157	0.0112703	0.0374304
4833420G17Rik	3.17076	0.000110951	0.00206576
AK153988_gene	3.16988	0.00447656	0.0211086
Col17a1	3.16981	0.000548386	0.00582994
Amigo2	3.16855	0.000163072	0.0026087
4933409K07Rik	3.16665	0.0122315	0.0393944
Baz1b	3.16638	0.00294465	0.0164029
Icam2	3.16598	0.00985306	0.0343723
Apold1	3.16574	0.00404103	0.0198857
Gm20597	3.16555	0.0101151	0.0348679
Nos1ap	3.16502	0.00468423	0.0217258
Tmem178b	3.16424	0.00634052	0.0259731
D630010B17Rik	3.16336	0.0128082	0.0405839
Gstk1	3.1632	0.00589549	0.0249279
Kcnh8	3.16294	0.0129151	0.0408202
Klk9	3.16283	0.00545294	0.0238161
AK157659_gene	3.16258	0.0040686	0.0199546
Aifm3	3.16244	0.00658381	0.0266191
Cyth4	3.16095	0.0103619	0.0354527
Sox18	3.15976	1.87e-05	0.000635914
mKIAA0135	3.15799	0.00723048	0.02813
Defb36	3.15686	0.00476062	0.0219573
Celf3	3.15604	0.0115416	0.0379766
Sh2d3c	3.15589	0.00114068	0.00915096
Caper	3.15482	0.00177906	0.0121073
Ccdc81	3.15296	0.000474676	0.0052651
Hpn	3.15212	0.00452873	0.0212584
1700030C10Rik	3.14999	0.0111897	0.0373024
AK081809_gene	3.14838	0.000840256	0.00764163
Pcsk5	3.14764	0.013163	0.0413166
Rarres1	3.14754	0.000944809	0.00823341
Pgr	3.14705	0.0127574	0.0404975
AK150199_gene	3.14625	0.00315637	0.0170725
Gpihbp1	3.14599	0.0140571	0.0431529
Zdhhc15	3.14593	0.00114745	0.00918216
Rnu11	3.14592	0.0118968	0.0386972
Zmym6	3.14556	0.0133292	0.0416463
Gp49a	3.14475	0.00379134	0.0191266
Tcf9	3.14458	0.0041399	0.0201316
AF217545_gene	3.14309	0.000110579	0.002061
Cmya5	3.14234	0.0116695	0.0382475
Pik3cg	3.14135	0.0141473	0.0433071
Sec31b	3.14099	0.000413809	0.00482551
Kcnc3	3.14045	4.88e-06	0.000245554
Cadm4	3.13936	0.000202754	0.0030251
Zfp467	3.13814	0.000688509	0.00676487
Egr1	3.13728	0.00109618	0.00894967
Gnb4	3.13615	0.00123966	0.00962462
A230057D06Rik	3.13604	0.0122363	0.0393944
BC064456_gene	3.13464	0.00427378	0.0205281
Iqsec3	3.13419	0.012938	0.0408708
Hcrtr1	3.13246	0.0111455	0.0371967
Pcdhga4	3.13197	0.000857972	0.00773335
Pcdhga7	3.13079	0.00346177	0.0180638
AK148321_gene	3.1281	0.0132221	0.041414
Vgll2	3.12683	0.00309696	0.0169026
Gm6277	3.12671	0.00346863	0.0180775
slp2-a	3.12667	0.00095602	0.00829845
Fpr1	3.1245	0.0146127	0.0442212
BC051142	3.12126	0.0148437	0.0446772
Ppfia2	3.11973	0.0135301	0.0420022
Gm11627	3.11945	0.00363174	0.0186317
Zim1	3.11763	0.00101363	0.00855672
mKIAA0225	3.11728	0.00653285	0.0264795
Fam184b	3.11445	0.00977257	0.0342397
Camkv	3.1142	0.00559994	0.02418
Tmem51	3.11342	0.0138603	0.042689
AK007082_gene	3.10966	0.0126707	0.0403354
Chl1	3.10907	0.0149086	0.0448025
Rnf182	3.10742	0.00923153	0.0329764
Cd101	3.10653	0.00484629	0.0221813
Timp4	3.10552	2.74e-05	0.00084736
AK139427_gene	3.10452	0.0104221	0.035576
Prdm8	3.10248	0.00197114	0.012845
Slc22a3	3.10155	0.0151589	0.0453341
Bst1	3.10127	0.0140573	0.0431529
Crtac1	3.10017	0.0142443	0.0435039
Samd5	3.09765	0.00502959	0.0226843
Slc26a8	3.09758	0.00136207	0.0102219
Rasgrp4	3.09672	0.00025071	0.00343154
Camk4	3.09501	0.00140816	0.0104136
Fgf18	3.09411	0.000893117	0.00793111
Drp1	3.09287	0.00568354	0.0243924
Tmem35	3.09129	0.00891636	0.0322728
mKIAA0899	3.08952	0.0112531	0.0374092
Gypa	3.08909	0.0154313	0.045885
AK078772_gene	3.08879	0.0010571	0.00877204
LOC100505025	3.0854	0.0105304	0.0357708
Fhit	3.0828	0.0131131	0.0412464
Mstn	3.08274	0.0131524	0.0413077
Marveld3	3.08142	0.0118031	0.0385002
AK086355_gene	3.08088	0.0161751	0.0474282
Gjb1	3.07994	0.0162356	0.0475427
Pcsk2	3.07637	0.00317579	0.0171305
Smtnl2	3.07559	0.00624316	0.0257649
Igsf6	3.07538	0.00329859	0.0175367
Elmod1	3.07394	0.0164341	0.0479341
6430503K07Rik	3.07394	0.0163014	0.0476524
Mal	3.07272	0.00124429	0.00964791
Ecscr	3.07264	0.00577383	0.0245694
Rassf9	3.07041	0.00425891	0.0204911
Slfn14	3.07038	0.0165134	0.0480702
Lum	3.06761	0.00790583	0.0298033
Fgd4	3.06682	0.00217619	0.0136348
Lmnb1	3.06635	0.000639731	0.00643942
BC147260_gene	3.06596	0.00504026	0.0226978
Sox7	3.06553	0.0167241	0.048429
Pycard	3.06428	0.0140828	0.043194
A330009N23Rik	3.06256	0.0096765	0.0340377
Nrk	3.06164	0.0142144	0.0434472
KIF1B	3.05887	0.013143	0.0413077
Mall	3.05729	0.0170197	0.0488699
Lag3	3.05659	0.000682946	0.00672513
Hoxb6	3.05555	0.0162224	0.0475197
Tnc	3.05443	0.00104295	0.00870916
Opcml	3.05146	0.0152016	0.0454458
Sema4g	3.05096	6.78e-05	0.00151781
Olfm4	3.05073	0.0172707	0.0493587
Lsamp	3.05037	0.0172702	0.0493587
Wdfy4	3.04975	0.0141287	0.0432824
Enpp6	3.04928	0.0140721	0.0431761
Mir677	3.04502	0.0103473	0.035427
Frmd4b	3.04454	0.00399835	0.0197531
Rgs7bp	3.04357	0.0161012	0.0472694
Mgat4a	3.03875	0.00152786	0.010942
Prrt2	3.03797	0.000315838	0.00399589
Nsg2	3.03781	0.0159847	0.0469936
Itga1	3.03503	0.006688	0.0267951
BC106179	3.03341	0.00654463	0.0265151
Agxt2l2	3.0329	0.00644486	0.0262368
BC147413_gene	3.0312	0.00462049	0.0215373
AK011479_gene	3.03052	0.00672507	0.0268654
Aff2	3.02861	0.00354749	0.0183247
Elovl7	3.02807	0.000210629	0.00309569
Tmem88	3.02794	0.000210357	0.00309569
Tmem136	3.02559	0.0177339	0.0502511
AK082307_gene	3.02508	0.00643896	0.0262302
Vwa3b	3.02446	0.00403068	0.0198621
Gm10394_copy2	3.02228	0.00858307	0.0314849
Efhb	3.02103	0.000843797	0.00765812
Gm10394	3.02065	0.00863212	0.0315863
BC051062_gene	3.01871	0.012953	0.0408918
Jag1	3.01808	0.000736647	0.00706169
mKIAA0185	3.01688	0.013828	0.0426338
Agtr1b	3.01482	0.0153553	0.0457588
AK145129_gene	3.01297	0.0183187	0.0513882
Casr	3.01044	0.0187955	0.0523822
Ctcflos	3.01025	0.0186371	0.0520636
Arc	3.00994	0.000436047	0.00497677
Kcnab1	3.00869	0.00953165	0.0337234
AK132490_gene	3.00654	0.0120652	0.0390534
Svip	3.0046	0.00164874	0.0115186
AK040873_gene	3.00134	0.018008	0.0507379
Rxrg	3.00047	0.0190477	0.0528273
Unc79	3.0003	0.00960953	0.0339098
mKIAA0248	2.99993	0.00847102	0.0312095
Smcy	2.99977	0.0191339	0.0529836
Prima1	2.99975	0.0185723	0.051916
Trpv1	2.99971	0.00960347	0.0339046
Slc1a5	2.99756	5.05e-05	0.00126892
Slc35f3	2.99738	0.00799227	0.0300452
Vat1l	2.99691	0.00212745	0.0134372
Efr3b	2.99547	0.00140288	0.0103911
Laptm5	2.9953	0.00539005	0.0236248
AK165532_gene	2.99516	0.0100293	0.0347205
C1qtnf9	2.99516	0.0194166	0.0535196
Prss41	2.99349	0.0115373	0.0379766
Irf8	2.99317	0.0191404	0.0529879
Gcgr	2.99316	0.0182662	0.051286
Cpsf4l	2.9929	0.00477658	0.022008
Itih3	2.99277	0.0059667	0.0250794
2810429I04Rik	2.99203	0.0181013	0.050936
Mapk8ip2	2.99039	0.0168316	0.0486086
1700001L05Rik	2.99035	0.00163855	0.0114614
Efcab1	2.99029	0.0134514	0.0418879
Tnfaip6	2.99004	0.00710222	0.0277835
Ccnjl	2.98705	0.0159922	0.0470009
Neil3	2.98533	7.19e-07	5.77e-05
Tmem179	2.9849	0.000760314	0.00718317
Slco4a1	2.98487	0.0130235	0.0410384
Rbp4	2.98344	0.000200388	0.00300244
Gm20605	2.9832	0.00196737	0.0128346
Muc2	2.98315	0.0185745	0.051916
AK014660_gene	2.98238	0.00994791	0.0345671
Peg3	2.97942	0.000428121	0.00492756
Acrbp	2.97913	0.000120965	0.00216357
Rims1	2.97565	0.016258	0.0475674
9630013K17Rik	2.97543	0.00883583	0.0321113
Ric3	2.9753	0.0141539	0.0433147
Ppp1r1b	2.97215	0.0165693	0.0481384
Gipc2	2.97066	0.0188814	0.0525141
Klf8	2.97042	0.00299385	0.0165521
Piwil1	2.96911	0.0204897	0.0553374
Cd19	2.96903	0.0200121	0.0545379
Elovl3	2.96902	0.00182412	0.0123251
Mlf1	2.96866	0.000556093	0.00586362
Gm29684	2.96847	0.0145058	0.0439938
Aspm	2.96715	4.44e-05	0.00117064
Erg	2.9659	0.0206325	0.0555594
Clg	2.96324	0.00206692	0.0131785
Pde10a	2.96317	4.25e-05	0.00114403
Unc13c	2.96277	0.00184848	0.0123833
AK036949_gene	2.96253	0.000206287	0.00305969
Rtp3	2.96251	0.00564725	0.0243118
Syt14	2.96211	0.0153741	0.0457729
AK163775_gene	2.96207	0.00638173	0.0260696
Cers4	2.96014	0.00290967	0.0162707
Msi1	2.95962	0.000891862	0.00793111
Sema3g	2.95818	0.00023883	0.0033413
Pcdhb3	2.95807	0.00062602	0.00635158
Usp29	2.95755	0.000153784	0.00250458
Syn3	2.95733	0.000319867	0.00404108
Tmem82	2.95535	0.0154277	0.0458819
AK030646_gene	2.95518	0.0156449	0.0462979
Pik3ap1	2.95515	0.0207618	0.0557384
Lrrc38	2.9549	0.0172788	0.049369
AK081140_gene	2.95337	0.0121212	0.0391828
Ccdc125	2.95213	0.00252134	0.0149218
AK083994_gene	2.95154	0.0103466	0.035427
Acap1	2.94898	0.00831646	0.0308452
Rit2	2.94855	0.0202712	0.0550242
Abcc8	2.94805	0.00770243	0.029291
Cytl1	2.94793	0.0214062	0.0567916
Capn6	2.94732	0.00272002	0.0156091
Fmn2	2.94647	0.00818933	0.0304959
Plvap	2.94516	0.00115763	0.00923443
AK043789_gene	2.94507	0.0109343	0.0366927
2210016F16Rik	2.94447	0.00315503	0.0170705
AK083197_gene	2.94402	0.0159274	0.0468802
BC053749	2.94304	0.00712395	0.0278488
Mylk	2.94188	0.00463915	0.0215711
Slamf9	2.93938	5.05e-07	4.47e-05
Cracr2a	2.93871	0.00482279	0.0221156
AK154077_gene	2.93839	0.00180346	0.0122195
mKIAA0621	2.93618	0.0203524	0.0551094
Rnasel	2.93614	0.000800425	0.00737398
C1ql3	2.9356	0.0127661	0.0405139
2400003C14Rik	2.9354	0.00107211	0.00884689
Snhg11	2.93477	0.0210904	0.0563013
Kcnma1	2.93455	0.00219813	0.0137238
Gata6	2.93411	0.0215539	0.0570312
1700020D05Rik	2.93314	0.0111596	0.0372233
Fxyd3	2.93199	0.0221264	0.058111
Arhgef15	2.9311	0.00355838	0.0183617
4930511E03Rik	2.93021	0.0189829	0.0527054
Ccdc36	2.93017	0.0205936	0.0554945
AK034341_gene	2.92936	0.0206645	0.0556025
Hnrpdl	2.92795	0.00133109	0.010077
Pcdhga2	2.92637	0.00104698	0.00872484
Mob3b	2.92569	0.00237575	0.0143652
Add3	2.92558	0.000770727	0.00723812
Prdm1	2.92474	1.09e-05	0.000436729
Vwa1	2.92407	0.000422632	0.00488979
Cacng4	2.92145	0.00538165	0.0236202
Etv1	2.92128	5.75e-05	0.0013634
Atp6v0a4	2.92105	0.00788741	0.0297836
Bex4	2.92084	0.0210709	0.0562727
KIAA0143	2.92057	0.00957279	0.0338341
Derl3	2.91932	0.00901281	0.0324633
C230071H18Rik	2.91831	0.0180739	0.0508994
Dtx4	2.91819	0.00187822	0.0125156
C1qtnf7	2.91745	0.022803	0.0592817
AK009335_gene	2.91443	0.000399685	0.004701
Col23a1	2.91302	0.0025359	0.0149797
Dock6	2.90984	1.21e-05	0.000468377
mKIAA4191	2.9089	0.00631775	0.0259547
Gap43	2.90843	0.000489818	0.00538253
Ccl27a_copy2	2.90832	0.0203915	0.0551564
Mmrn1	2.90685	0.023198	0.0600095
Dusp1	2.90683	0.000233594	0.00330167
Sema6b	2.90649	0.00400046	0.0197531
AK032401_gene	2.90573	0.00215385	0.0135427
Vstm2a	2.90567	0.0203847	0.0551467
Chst3	2.90128	0.000286726	0.00376182
Svep1	2.90099	5.46e-05	0.00132713
Dgkk	2.90056	0.0206428	0.0555646
AK046981_gene	2.8993	0.00679731	0.0270382
Bfsp1	2.89891	0.00111129	0.00901077
Cpb1	2.89775	0.019473	0.0535795
Kbtbd13	2.89408	0.0122884	0.0395089
Zfp454	2.89404	0.00182604	0.0123278
Gramd1c	2.89366	0.000676088	0.00667295
AK054076_gene	2.89363	0.0033329	0.0176556
Dlgap3	2.89253	0.0223702	0.0585257
Sema6d	2.892	0.00103651	0.00867025
Myt1l	2.88948	0.020305	0.0550507
Slc13a4	2.88898	0.00107306	0.00885065
Frmpd4	2.88842	0.0125663	0.0400751
Gm13238	2.88812	0.0226796	0.0591079
AK139076_gene	2.88768	0.0225569	0.0588752
Tbx6	2.88664	0.00049538	0.00543691
Bat2d_copy2	2.88643	0.00447225	0.0210991
Cnn1	2.88614	0.00136382	0.0102219
Map4k1	2.88555	0.000712477	0.0069274
Gng3	2.88521	0.0164198	0.0479079
Gca	2.88504	0.00817774	0.030471
Nckap5	2.88407	0.00636442	0.0260409
Snora16a	2.88215	0.00208052	0.0132509
2700099C18Rik	2.88121	0.00012253	0.00218057
Arfgef3	2.88041	0.0226828	0.0591079
Sele	2.88011	0.0118116	0.0385137
Elane	2.87994	0.0244823	0.0622505
Gm5820	2.87895	0.00704515	0.0276517
Pld4	2.87215	0.0137133	0.0423758
Bambi	2.86849	0.00210127	0.0133447
AK162363_gene	2.8684	0.024829	0.0629244
Wisp3	2.86825	0.0100892	0.0348224
Tal1	2.86813	0.0251004	0.0633768
mKIAA0595	2.86778	0.00760713	0.0290596
Rhag	2.86723	0.0252378	0.0635878
D930015M05Rik	2.86703	0.00377954	0.0190916
Cpa1	2.86685	0.00439212	0.020837
4930578C19Rik	2.86537	0.0252428	0.0635913
Bhlhe22	2.86534	0.0247438	0.0627776
Tmem149	2.86471	0.00404202	0.0198857
Cd247	2.86401	0.0169229	0.0487334
Mme	2.86394	0.0102326	0.0351362
Trpm2	2.8626	0.0070331	0.0276228
Znf280d	2.86222	0.0164561	0.0479445
Shisa7	2.86212	0.0190629	0.0528326
AI427809	2.86183	0.0210912	0.0563013
B3gat2	2.86159	0.00402301	0.0198411
Ganab	2.86144	0.0055497	0.024094
ACRP	2.86121	0.00667462	0.0267951
Grp	2.86068	0.0240331	0.0614966
Zbtb46	2.85927	0.00122433	0.00957523
Cdrt4	2.85851	0.0188126	0.0524052
Pde1c	2.85835	0.0246638	0.0626311
AK038880_gene	2.85805	0.0256964	0.0643499
Adamts10	2.8556	0.0018802	0.0125241
Cdh23	2.85536	6.55e-05	0.00149136
Ikzf4	2.85534	0.00482251	0.0221156
Ms4a8a	2.85533	0.0106002	0.035962
Epha5	2.85385	0.0248683	0.063006
Bmyc	2.8536	0.00676771	0.0269568
AK162388_gene	2.85347	0.0258649	0.0646349
Clcnka	2.85329	0.0086928	0.0317353
St3gal6	2.85284	6.56e-09	1.29e-06
Znf608	2.85215	0.0260128	0.0648154
Vill	2.85193	1.92e-06	0.000121732
AK080292_gene	2.85036	6.16e-05	0.00143932
Pkmyt1	2.85012	0.00034989	0.0043098
Mybpc1	2.85007	0.00694139	0.0274267
Sdcbp2	2.84986	0.000253069	0.00345237
Lgals4	2.84959	0.00284867	0.0160447
Rasl11b	2.84893	0.00165287	0.0115373
Shisa9	2.84778	0.0219727	0.0578008
Slc25a18	2.84646	0.0046207	0.0215373
Pde1a	2.84635	0.000173693	0.00271252
Cd79a	2.84535	0.0112109	0.0373495
Rbpms	2.84453	0.000892467	0.00793111
Gm550	2.84452	0.0112012	0.0373337
Gngt2	2.84412	0.0208768	0.0559286
Mir7115	2.84096	0.0059594	0.0250719
S1pr4	2.83999	0.0174024	0.0496151
Gm13199	2.83936	0.000356471	0.00436961
Sox2ot	2.83788	0.0263654	0.065452
Fam13a	2.83775	0.000213223	0.00312603
AK007436_gene	2.83722	0.0251614	0.0634765
Sh2d4b	2.83686	0.000733551	0.00703962
Tnn	2.83509	0.0119044	0.0387088
Hus1b	2.8346	0.0258316	0.0645699
Sdk1	2.83328	0.0257538	0.0644373
Ptger3	2.83228	0.00869161	0.0317353
AK160359_gene	2.83165	0.0113828	0.0376628
Mir7027	2.83134	0.025603	0.0642159
mKIAA0847	2.83078	0.00331546	0.0176
Tnfaip8l3	2.83056	0.0252367	0.0635878
Zfp811	2.83044	0.000500977	0.00548476
3930401K13Rik	2.83039	0.0124786	0.039896
Zfp385b	2.82913	0.00270934	0.0155667
Fxyd7	2.82883	0.0272531	0.0670453
AK172428_gene	2.82863	0.000421957	0.00488855
Slc17a9	2.82815	0.00251672	0.0149073
AK046026_gene	2.82794	0.0237532	0.0609651
AK145081_gene	2.82687	0.0273378	0.067207
Rasgrp1	2.82631	0.0135209	0.0419864
Prickle2	2.82368	0.00310739	0.0169237
Epha7	2.82345	1.57e-07	1.76e-05
Abca8b	2.82326	0.00010837	0.00203051
Fbxo41	2.82223	0.0137548	0.0424526
AK043439_gene	2.82217	0.0131475	0.0413077
Shc3	2.82188	0.0249968	0.0631961
Slc2a3	2.82161	0.002637	0.015345
Slc2a5	2.81965	0.0187372	0.052269
Emcn	2.81901	0.0278151	0.0680188
Ffar2	2.81814	0.027813	0.0680188
Gas2l3	2.81731	8.51e-06	0.000367266
mKIAA1584	2.81692	0.0140799	0.0431925
St6galnac2	2.81672	0.0009522	0.00826935
Mfi2	2.81559	0.0134724	0.0419202
9530026P05Rik	2.81463	0.0106797	0.0360981
Rfx8	2.81366	0.000870243	0.00782204
Fam178b	2.81305	0.000134602	0.0023096
AK166274_gene	2.81282	0.0281325	0.0684727
Pth1r	2.81242	0.00112346	0.00907206
Hspa12b	2.81164	0.000541699	0.00578062
Kiaa0892	2.8112	0.00106582	0.00882375
Ppfibp2	2.81005	0.00827754	0.0307394
Cecr6	2.80964	0.0172487	0.0493169
mKIAA1380_copy2	2.80948	0.00152594	0.0109371
Hspg2	2.8087	0.00066132	0.00657058
Fgr	2.80724	0.0244752	0.0622415
4930549G23Rik	2.80722	0.0128731	0.0407313
Tuba8	2.80698	0.0203848	0.0551467
B430203M17Rik	2.80635	0.0117437	0.0383507
Cdc7	2.80631	7.85e-05	0.00166456
Rbpjl	2.80613	0.027664	0.0677177
Coch	2.80565	0.00740507	0.0285896
Mir1898	2.80443	0.016658	0.0483165
BC024479	2.80412	0.00170605	0.0117783
Pmel	2.80276	0.000938957	0.00819556
Amica1	2.80228	0.0264057	0.0655246
AK043531_gene	2.80222	0.00337506	0.0177939
Pcdhga3	2.80156	0.00637973	0.0260696
1810011O10Rik	2.80129	0.000843793	0.00765812
Socs3	2.80123	0.000103961	0.00197928
Rimklb	2.80063	0.0288247	0.0697213
Gm15401	2.80061	0.0152192	0.0454773
Fut2	2.80044	0.0121615	0.0392412
Map3k1	2.79983	0.000149089	0.00245139
Kremen2	2.79972	0.016954	0.0487681
5430440P10Rik	2.79967	0.0162057	0.0474786
Plekhg3	2.79939	1.02e-05	0.000417432
Tmem200c	2.7992	0.0280734	0.0684364
Csf3	2.79775	0.0251811	0.0634977
Faah	2.79673	0.00225674	0.0139488
A330076H08Rik	2.79634	0.0275135	0.0674611
Scube3	2.79578	0.00278197	0.0158198
Tnik	2.79527	0.0118324	0.0385531
Podn	2.7952	3.11e-06	0.000175362
AK083252_gene	2.79455	0.0236737	0.0608581
Chdh	2.79366	0.000113052	0.00208212
Cldn9	2.79322	0.0062372	0.0257522
Prph	2.79312	0.00717209	0.0279889
Barx1	2.79287	0.0292148	0.0702812
Ncapd2	2.79204	0.000100077	0.00192185
Nr4a2	2.79106	1.95e-06	0.000123009
Hcls1	2.7898	0.0020216	0.0130224
Hist1h2bb	2.78883	0.00984276	0.0343566
AK162806_gene	2.78868	0.0184178	0.0516136
Dock9	2.78864	0.000234287	0.00330632
Akap5	2.78806	0.00697419	0.0275011
AK041628_gene	2.7875	0.0291367	0.0701918
Mfsd6	2.78668	0.000967397	0.00835211
Cd164l2	2.78635	0.0179506	0.0506082
Amn	2.78535	0.0273838	0.0672642
Gm15663	2.78524	0.00100749	0.00854029
Trp53i11	2.78408	0.00410798	0.0200567
mKIAA1109	2.78272	0.0203167	0.0550642
Hes1	2.7808	1.53e-05	0.000565418
Hnrnpa1_copy3	2.78058	0.00136962	0.0102476
mKIAA1790	2.78042	0.0222649	0.0583653
H2-M5	2.77793	0.0174682	0.0497676
Col6a3	2.77786	0.00218638	0.0136742
Hapln1	2.77654	0.0297733	0.0711709
Rhbdl1	2.77481	0.00196953	0.0128431
Col16a1	2.7745	0.00265479	0.0153967
Bach2	2.77377	0.00324664	0.0173859
Susd5	2.77307	0.000829949	0.0075751
Ciita	2.77246	0.00356494	0.0183848
Plcb2	2.77239	0.0303723	0.0721279
Pabpc2	2.77231	0.00554478	0.0240899
Sfrs18	2.77215	0.00129866	0.00991335
Mlxipl	2.77038	0.0302557	0.0719553
Nuggc	2.77023	0.00288393	0.016156
Morc1	2.7664	0.0302075	0.0718952
H2-Eb1	2.76616	0.0106362	0.0360215
Foxd2os	2.76561	5.3e-06	0.000260651
Cd37	2.76415	0.0150749	0.0451813
G9a	2.7637	0.00768132	0.0292439
Ccdc76	2.76239	0.00524366	0.0232942
Wdr62	2.76231	0.000755587	0.00715897
Pcdhgc4	2.76155	0.00925644	0.0330454
Nat8l	2.76152	0.0305344	0.0723462
6430562O15Rik	2.76094	0.0147856	0.0445642
Spock1	2.76076	0.00127294	0.00979718
G6b	2.76045	0.0297639	0.0711607
Adtrp	2.75869	0.000576841	0.0060157
Rab38	2.75862	0.00141753	0.010456
Rab11fip4	2.75837	0.0132506	0.0414782
Calca	2.7579	0.026179	0.065117
Pif1	2.75653	0.000139712	0.00235847
Slc16a10	2.75615	0.00152656	0.0109371
Kcng4	2.75596	0.0266638	0.0659894
Arhgap26	2.75442	0.00295888	0.016446
Pgpep1l	2.75332	0.00885145	0.0321302
Fancd2os	2.75255	0.00310055	0.0169099
AK090372_gene	2.7524	0.0259145	0.0646831
Klf2	2.7514	7.54e-05	0.00162088
AK042619_gene	2.75125	0.00817257	0.030471
Pilra	2.75111	0.000876362	0.00784917
Spata18	2.75059	0.0303202	0.0720602
Gimap4	2.75028	0.0317951	0.074322
Scin	2.74921	0.00766088	0.0291939
Gpr156	2.74913	0.0177752	0.0502939
Ovol3	2.74908	0.0272316	0.0670203
Pm20d1	2.74904	0.0154864	0.0459792
Kcnj13	2.74901	0.0103206	0.0353697
Ovol1	2.74877	0.00820827	0.0305398
Snord66	2.74857	0.0198776	0.0542632
Tmem45b	2.74829	0.0203303	0.0550748
mKIAA1124	2.74695	0.0205082	0.0553705
Zan	2.74645	0.0128755	0.0407313
Ky	2.74523	0.005604	0.0241858
Nudt7	2.74433	0.00708481	0.0277276
Cysltr1	2.74106	0.0184378	0.0516451
Peg12	2.74047	0.00693427	0.0274169
Gprasp1	2.73928	0.00237864	0.0143748
Sphkap	2.73737	0.0326001	0.0755582
Fli1	2.73711	0.0326629	0.07565
Stard9_copy2	2.73599	0.000384446	0.00458854
Gja5	2.73432	0.00523177	0.0232827
Slc8a3	2.73388	0.0126251	0.0402263
Fam205a1	2.73326	0.0329033	0.0760577
Gm7324	2.73317	0.00819048	0.0304959
Ccdc158	2.73303	0.0318978	0.0744913
Per1	2.73259	7.45e-06	0.000330921
Magix	2.73142	0.0117327	0.038341
Ncam2	2.73102	0.0324648	0.0753191
Aspn	2.73067	0.00619105	0.0256613
Hpd	2.73033	0.0296053	0.070903
Camk2g_copy2	2.7295	0.0266417	0.0659499
Ednra	2.72907	0.000538684	0.00576839
mKIAA0074	2.72856	0.0324903	0.075367
Ube2ql1	2.72855	0.0320997	0.0747294
C1qtnf4	2.72835	0.00852434	0.0313473
Bara	2.72688	0.0317027	0.0741913
mKIAA0453	2.72581	0.0135114	0.0419717
Magel2	2.72521	0.0334317	0.0768678
Mab21l2	2.72489	0.0317797	0.0743035
AK085632_gene	2.72486	0.0145753	0.0441467
AK076318_gene	2.72471	0.0329788	0.0761627
B3galt2	2.72304	2.98e-10	7.68e-08
Lrg1	2.72205	0.00693251	0.0274161
Gkn3	2.72191	0.0308536	0.0727621
Cep72	2.72179	0.000798384	0.00736283
Ccl19_copy2	2.72175	0.0328856	0.0760367
Snord53	2.72165	0.0193976	0.0534883
Gm5084	2.72131	0.000444492	0.00503104
Macrod2	2.72121	0.00667184	0.0267951
Cntn1	2.72089	0.0214524	0.0568718
Tbc1d10c	2.72032	0.000169282	0.00268143
Nespas	2.71854	0.00366715	0.0187267
Aldh1a1	2.71841	0.00953332	0.0337234
Tnf	2.71723	0.0048148	0.0221121
Lgi2	2.71683	0.0310068	0.0730077
Ccnb3	2.71683	0.014647	0.0442958
Garem	2.71271	0.000887406	0.00791609
Ccl19_copy4	2.71234	0.0335427	0.0770194
AK134249_gene	2.71195	0.0269942	0.0665654
Col4a6	2.71179	0.00298684	0.0165269
A630001G21Rik	2.71165	0.00419489	0.0202931
AK170612_gene	2.7098	0.00578808	0.0246146
Tmc5	2.70849	0.0308986	0.0728306
Gpr135	2.70644	0.00538873	0.0236248
Bdh1	2.7061	0.000841357	0.00764647
Zswim5	2.70526	0.0157062	0.0464143
AK172704_gene	2.70485	0.00195947	0.0128066
Slc39a2	2.70436	0.0089187	0.0322728
4930404H11Rik	2.70326	0.0340629	0.0779458
Snora31	2.70309	0.00538696	0.0236248
Grap2	2.70251	0.0275464	0.0675324
Agbl2	2.70219	0.0315281	0.0739299
Apoc3	2.70187	0.0311278	0.0731751
Pigz	2.70154	0.025986	0.0647732
Ghrl	2.70099	0.00054446	0.00579961
Kcna3	2.70027	0.0265498	0.0657899
Cdk5r2	2.7002	0.0337388	0.0773334
Btnl9	2.6995	0.0089518	0.0323356
Mir5125	2.69942	0.0018303	0.0123307
Emx2	2.69901	0.0212309	0.0565295
Ucn2	2.69878	0.0151055	0.0452424
Nrg4	2.69842	0.00545052	0.0238161
Wnt16	2.69796	0.024194	0.0617122
Pcsk1	2.69727	0.0310196	0.0730108
Sycp2	2.69707	0.0341639	0.0781059
D030047H15Rik	2.69669	0.0124231	0.0397831
Klhl23	2.69417	0.000352393	0.0043286
Sult5a1	2.69386	0.0350939	0.0795955
Egfem1	2.69369	0.0350764	0.0795763
Gm7819	2.69268	0.035499	0.0802064
Btbd18	2.69258	0.0231062	0.059868
Aqp9	2.69206	0.0227946	0.0592772
Themis2	2.69203	0.035172	0.079742
Gm13889	2.69162	0.00819785	0.0305074
Fcer1g	2.69104	0.0114186	0.0377485
Dach1	2.691	0.0350484	0.079533
Kcns3	2.69017	0.0357639	0.080579
Chp2	2.68937	0.0357961	0.0806311
Tmem194b	2.68911	0.00129676	0.00990307
AK148313_gene	2.68905	0.00665928	0.0267878
AK019785_gene	2.68816	0.014225	0.0434721
Cldn11	2.68801	0.0358843	0.0807681
Tril	2.68793	5.46e-05	0.00132713
Rap1gap	2.68776	1.6e-05	0.000575681
AK134717_gene	2.68531	0.00184914	0.0123833
Kdm5d	2.68414	0.0361656	0.0811952
Ccl19_copy6	2.68358	0.0355271	0.0802485
AK087740_gene	2.68336	0.0225165	0.058787
Snca	2.68311	0.0361435	0.0811764
AK080258_gene	2.68295	0.0180862	0.0509177
Htra3	2.68289	0.00184257	0.0123711
mKIAA4006	2.68261	0.00151266	0.0108912
etoile	2.68189	0.0348899	0.0792851
AK080857_gene	2.68129	0.0229256	0.0594957
A630077J23Rik	2.67943	0.0351689	0.079742
Tusc5	2.67932	0.00830973	0.0308267
Spock3	2.67917	0.0356106	0.080346
2310046A06Rik	2.67769	0.0324489	0.0753119
Grap	2.67755	0.00877033	0.0319273
Wnk3	2.67683	0.0168621	0.0486419
Pde8b	2.67628	0.00429016	0.0205488
mKIAA0077	2.67548	0.027649	0.0676998
Slc16a8	2.6726	0.00935161	0.0332846
Slc25a23	2.66996	0.000281586	0.00371087
Sdr42e1	2.66983	0.00436703	0.0207663
Folr1	2.66958	0.0129358	0.0408708
Lgtn	2.66854	0.00985725	0.0343801
AK140178_gene	2.66826	0.00454321	0.0212982
mFLJ00128	2.66657	0.00410866	0.0200567
Hjurp	2.6641	0.00117537	0.00933812
Mosc2	2.66396	0.00777668	0.029498
Pde7b	2.66347	3e-07	3.02e-05
Necab1	2.66247	0.00195018	0.0127742
Eng	2.66193	6.13e-05	0.00143352
4930412C18Rik	2.66134	0.0232308	0.0600505
Myo5b	2.66111	0.0155855	0.0461806
AK042353_gene	2.66081	0.0197216	0.0539927
Clec4a1	2.65911	0.0372339	0.082974
Tilz3b	2.6591	0.0236361	0.0607967
Tle1_copy2	2.65868	0.014806	0.0446018
Lhfpl4	2.6585	0.00675568	0.0269355
Kcnd3	2.65777	0.0376016	0.0834889
Tmem151b	2.65758	0.0334498	0.0768898
Dhx15	2.65679	0.0262401	0.0652302
Astn2	2.65632	0.0378723	0.0838585
Ifitm5	2.65626	0.00680185	0.0270502
Pkdcc	2.65599	0.000740313	0.00707388
AK087340_gene	2.65527	0.0253376	0.0637847
Frmd7	2.65418	0.0376759	0.083601
H2-DMb2	2.65369	0.00593948	0.0250243
Arg1	2.65365	0.0282042	0.0686137
AK171817_gene	2.65263	0.00462739	0.0215503
Plekhg2	2.65112	0.000101273	0.00193969
Cd180	2.65017	0.0301317	0.0717759
AA881470	2.6499	0.0104947	0.0357178
AK140234_gene	2.6492	0.000653922	0.00653001
Kera	2.64906	0.0352164	0.0798325
Ephb1	2.64893	0.0161023	0.0472694
mVps16	2.64834	0.0320939	0.0747294
Slc14a1	2.64812	0.00675637	0.0269355
Gimap5	2.64785	0.0382196	0.084385
Kiaa0907	2.64782	0.0306053	0.0724658
Otof	2.64723	0.0378259	0.0838133
AK087743_gene	2.64721	0.011648	0.0382039
Ccdc163	2.64712	0.00499764	0.022592
Myzap	2.64639	0.00517434	0.0231292
Paqr5	2.64546	0.0316251	0.0740986
Penk	2.64544	0.00159588	0.0112595
Myo1b	2.64509	0.00141031	0.0104244
Gtl3	2.64498	0.000729887	0.00701966
Tect1	2.64271	0.0233724	0.0603023
Myo7a	2.64168	0.00556989	0.0241151
Pax7	2.64091	6.74e-05	0.00151504
Ccdc42	2.63938	0.0389035	0.0855115
Nsun7	2.63887	0.0112244	0.0373619
Lgals7	2.63698	0.039162	0.0859305
Sef	2.63658	0.0335453	0.0770194
Gucy2g	2.63657	0.00406078	0.0199328
Nxph3	2.63621	0.00702156	0.0276019
Bin2	2.63616	0.0281062	0.0684582
Gm11837	2.63535	0.0379782	0.0839985
AK049578_gene	2.63492	0.0142277	0.0434729
Mmp27	2.63422	0.0341004	0.0780111
Ly6g5b	2.63414	0.029961	0.0715326
AB352175_gene	2.63357	0.0130399	0.0410755
Ppp1r3g	2.63287	0.0366878	0.082004
Kiaa0146	2.63195	0.00722996	0.02813
Eef1a2	2.63145	0.0206	0.0555001
Pcdhb4	2.63047	0.00790292	0.0298033
Trib2	2.62812	0.00755089	0.0289006
Slc24a5	2.62804	0.00463734	0.0215711
Pcdhgb5	2.62674	0.0398348	0.0869206
Pnpla3	2.62648	0.0403007	0.0876909
Gipr	2.62555	0.0250287	0.0632498
Prg2	2.62246	0.0349287	0.0793326
Rufy4	2.62142	0.00331974	0.0176175
AK008288_gene	2.6214	0.0294482	0.0706605
5330429B09Rik	2.62129	0.004814	0.0221121
Irs2	2.62108	3.75e-05	0.00105483
Robo2	2.62034	0.0189352	0.0526061
Pkhd1l1	2.61938	0.037833	0.0838133
Gcg	2.61857	0.0408811	0.0885407
Ltb	2.61846	0.0329296	0.0760767
Fcho1	2.61839	0.0352223	0.0798346
mKIAA4114	2.61717	0.0403388	0.0877307
Sf4	2.61713	0.00742068	0.0286102
Rbm44	2.61616	0.0199563	0.0544277
Marveld2	2.61457	0.0379553	0.0839687
Prkch	2.61444	0.000114583	0.0020938
Sprn	2.61362	0.040972	0.0886727
Tc2n	2.61208	0.0357295	0.0805322
Pld6	2.61201	0.0257472	0.0644373
Notch3	2.61163	0.00171675	0.0118356
Slc30a10	2.61141	0.0413201	0.0891973
AK041310_gene	2.61101	0.0405348	0.0879842
AK087942_gene	2.61058	0.00649173	0.0263671
Naa10_copy2	2.60846	0.00243519	0.0145972
AK136780_gene	2.60839	0.0412901	0.0891624
Kif11	2.60659	2.45e-05	0.000777485
Hs3st3b1	2.60621	0.000149474	0.00245327
Scnn1b	2.60617	0.0405298	0.0879842
Gpr137c	2.60444	0.0113271	0.0375345
BC018507	2.6037	0.00306822	0.0168164
Prdm16	2.60353	0.0417939	0.0899463
Bmp3	2.60189	0.0419023	0.0901178
Gpr182	2.6017	0.0191614	0.0530265
Srrm4	2.60106	0.0284168	0.06892
Gm10348	2.60021	0.00555019	0.024094
Card10	2.60014	0.00265482	0.0153967
Arhgap29	2.60006	0.000175188	0.00272625
Robo1	2.59918	4.35e-05	0.00115943
Plxdc1	2.59905	0.00595498	0.0250658
Nhsl2	2.59828	0.00822183	0.0305774
0610040J01Rik	2.59816	0.0418973	0.0901178
pcm-1_copy2	2.59777	0.000717643	0.0069547
Disc1	2.59714	0.0106496	0.0360374
Pcdhga5	2.5962	0.039225	0.0860154
Fam205a2	2.59534	0.0427548	0.0915143
Fam205a2_copy2	2.59534	0.0427548	0.0915143
Zfp410	2.5952	0.0123212	0.0395522
Dab1	2.5943	0.0396456	0.0866336
Slc16a7	2.5932	0.00382289	0.0192011
A3galt2	2.59261	0.0424091	0.090983
4930546H06Rik	2.59233	0.042398	0.0909701
FBP11	2.5919	0.040451	0.0879121
mFLJ00025	2.5909	0.0190674	0.0528326
Acacb	2.59025	0.00102807	0.00862812
Nxnl1	2.59007	0.00627782	0.0258291
AK048050_gene	2.58983	0.0219197	0.0577134
Shyc	2.58968	0.0140249	0.0430759
Il17rb	2.58941	0.00347774	0.0181037
Pold1	2.5892	4.73e-05	0.00121619
Papolb	2.58882	0.0128946	0.0407845
Nrm	2.58882	3.34e-05	0.000976329
AK140725_gene	2.58817	0.00407954	0.0199881
AK085764_gene	2.58746	0.0432834	0.0923778
AK139607_gene	2.58661	0.0334736	0.0769145
Gas7	2.58658	0.00399213	0.0197531
Abca9	2.58573	0.00182461	0.0123251
Lmo2	2.58554	0.0107254	0.0361904
AK085760_gene	2.58427	0.0366934	0.0820062
mKIAA0903	2.58359	0.0424143	0.090983
AK088944_gene	2.58324	0.00609263	0.0254231
Stmn4	2.58153	0.00346194	0.0180638
Gm13152	2.5813	0.0254765	0.0639997
Ofcc1	2.58071	0.0438738	0.0933122
St8sia5	2.58044	0.0434862	0.0926992
Cyp2d22	2.58035	0.00160186	0.0112805
Chn1os3	2.57946	0.00309801	0.0169026
AK142161_gene	2.5794	0.0435443	0.0927557
Tsx	2.57797	0.0335673	0.0770401
Ahi-1	2.57678	0.0352371	0.0798432
Pdzrn4	2.57674	0.0404137	0.0878612
37135	2.5767	0.00292881	0.0163435
Lamb1	2.57655	0.00131771	0.0100027
mKIAA0651	2.57553	0.000877768	0.00785383
Rhpn1	2.57539	0.000435384	0.00497445
Trnp1	2.57522	0.00106328	0.00881299
Gm973	2.57367	0.00405081	0.0198972
Gad1	2.57315	0.0441058	0.0937043
Krt5	2.57263	0.0310208	0.0730108
Rapgef5	2.57246	0.0443912	0.0941526
Jph3	2.5718	0.043185	0.0922123
Dok2	2.57171	0.00790844	0.0298059
Degs2	2.57108	0.0116785	0.0382626
Stra6	2.57078	0.00360432	0.0185393
Tex15	2.57061	0.0443452	0.094092
Galnt14	2.57035	0.0424683	0.0910438
Sez6l2	2.56901	0.0125497	0.040051
Ufd2	2.5686	0.0301159	0.0717576
Esm1	2.56854	0.00028283	0.00371896
Wasf3	2.56729	0.0446759	0.0944929
Capn12	2.56678	0.0359597	0.0808557
AK085824_gene	2.56628	0.034267	0.0782811
Prom1	2.56399	0.0444006	0.0941613
Kcne4	2.56371	0.0101408	0.0349292
Gm16159	2.56234	0.0398401	0.0869206
Gm3086	2.56172	0.0354463	0.0801282
AK076606_gene	2.56054	0.00842029	0.0311066
Spag17	2.5604	0.0275042	0.0674476
Gm5640	2.55903	0.039121	0.0858618
1700001K19Rik	2.55891	0.0176037	0.050004
BC048393_gene	2.55832	0.0448875	0.0948422
Ccdc116	2.5578	0.00123512	0.00959776
Mybl2	2.55718	3.53e-07	3.42e-05
Cyp2s1	2.55584	0.00994719	0.0345671
Hp	2.55573	0.00380648	0.0191643
Fam198b	2.55571	0.00353411	0.0182942
Col11a1	2.55498	0.0157266	0.0464376
Spef1	2.55496	0.000427707	0.00492599
Gpr62	2.55472	0.0152198	0.0454773
Mir7079	2.55315	0.030649	0.0725014
H2-DMb1	2.55315	0.00500982	0.0226297
Alx1	2.55293	0.0449627	0.0949557
Zdhhc14	2.55234	0.0127845	0.0405399
Cenpe	2.55217	3.62e-05	0.00102547
Lins2	2.55205	0.0237128	0.0609143
Cdh1	2.55203	9.93e-05	0.00192128
Pnmal2	2.55191	0.00128389	0.00984087
AK017779_gene	2.551	0.0331809	0.07648
Syp	2.54986	0.0081913	0.0304959
AK081879_gene	2.5485	0.00260785	0.0152454
Zbtb18	2.54839	0.0209375	0.0560515
D6Ertd527e	2.54421	0.00333028	0.017647
Fam228a	2.54344	0.0377317	0.0836517
Cidea	2.54323	0.023466	0.060482
Clic6	2.54282	0.0469491	0.0980758
Entpd2	2.5419	0.0116498	0.0382039
Abcb4	2.53879	0.0290191	0.0700099
Ryr2	2.53866	0.0333638	0.0767618
Scube2	2.53802	0.0174013	0.0496151
H1f0_copy2	2.53774	0.0445484	0.0943537
5033406O09Rik	2.53773	0.0145424	0.0440621
1700048O20Rik	2.53747	0.0475874	0.0989759
Fam84b	2.53737	0.0186602	0.0520977
Hoxb4	2.53691	0.00999728	0.0346368
Prr16	2.53631	0.00335812	0.0177415
Clasrp	2.53603	0.0155701	0.0461506
Hsd11b2	2.53547	0.0170085	0.0488559
Cybrd1	2.53419	0.0360704	0.0810533
Vwa5b2	2.5338	0.0103628	0.0354527
2810046L04Rik	2.53235	0.0175497	0.0499068
Cx3cr1	2.53178	0.031796	0.074322
Oscar	2.53124	0.027811	0.0680188
Naaladl1	2.53066	0.00900963	0.0324624
Ifitm1	2.53041	0.000104415	0.00198063
Dnah7a	2.53006	0.0157298	0.0464376
Mfap2	2.52993	0.00537493	0.0236172
4933408B17Rik	2.52917	0.00624829	0.0257772
Egfl6	2.52913	0.0482304	0.0998929
Megf11	2.5282	0.0154742	0.045966
AK164850_gene	2.52674	0.0208444	0.0558754
Igf2bp3	2.52609	0.0128342	0.0406297
Bmp5	2.52561	0.0328719	0.0760225
Tmem71	2.52539	0.00211045	0.0133792
Rasal1	2.52512	0.0374604	0.0832857
Gabrq	2.52496	0.048582	0.100398
Rtbdn	2.52466	0.0179069	0.0505493
St6gal1	2.52456	2.5e-05	0.000791651
Rgs1	2.52359	0.0424586	0.0910341
Sgip1	2.52358	0.00707804	0.0277133
Bcam	2.52219	0.00778145	0.0295029
Isl1	2.5221	0.0211649	0.0564332
AK040112_gene	2.52199	0.0135116	0.0419717
Clstn2	2.52163	0.0488569	0.100814
Samsn1	2.52092	0.0394944	0.0864032
Hnrpll	2.51999	0.0176609	0.0501102
Espl1	2.51757	3.93e-05	0.00107901
Mfap5	2.5175	1.74e-07	1.91e-05
Slc38a11	2.51701	0.0491016	0.101165
Gabrb3	2.51647	0.0478375	0.0993112
Nfam1	2.51627	0.0151297	0.0452876
1700047M11Rik	2.5157	0.0482506	0.0999115
AK084494_gene	2.51557	0.045468	0.0957378
Gm10037	2.51505	0.0479259	0.0994367
Mtus2	2.51501	0.00165329	0.0115373
Glra4	2.51499	0.0359533	0.0808517
Npb	2.51422	0.0201662	0.0548147
Mtap7d3	2.51416	0.00247213	0.0147376
A730008H23Rik	2.51324	0.00495883	0.022516
Gimap6	2.51322	0.0497273	0.102063
Slc23a1	2.51297	0.00256965	0.0151105
Wdr86	2.51274	0.0494609	0.101681
Fam83g	2.51216	0.0241031	0.0615955
AK154184_gene	2.51195	0.0498063	0.102133
Il1r2	2.51187	0.00563271	0.0242742
Kl	2.50965	0.0396427	0.0866336
8430429K09Rik	2.50864	0.0277317	0.0678553
Dnajc1	2.5079	0.00126647	0.00975877
Adamts1	2.50707	0.0021812	0.013661
AI182371	2.50703	0.00547311	0.0238532
Cyb561	2.50682	0.00126359	0.00975062
Igf2r	2.5047	0.00380736	0.0191643
Sfswap	2.50432	0.00940395	0.0334105
mKIAA0885	2.50426	0.00689667	0.027317
Ap1g2	2.50393	3.82e-05	0.0010634
Snora41	2.50303	0.0147375	0.0444861
AK158854_gene	2.50283	0.0298501	0.071316
Nrep	2.50263	0.00923385	0.032978
AK085695_gene	2.5022	0.00686417	0.0272431
1700007J10Rik	2.50213	0.00661837	0.0267101
AK035687_gene	2.50175	0.00557065	0.0241151
Psors1c2	2.50171	0.0235314	0.0606064
HtrA2	2.50118	0.00343499	0.0179778
Higd1b	2.50049	0.0508891	0.103763
AK042028_gene	2.50032	0.032696	0.0757069
Fam81a	2.50028	0.00651057	0.0264134
Igf1r	2.49941	0.00105149	0.00874224
Hpca	2.49898	0.0189765	0.0527042
Gm12992	2.49853	0.0425986	0.091257
Sds	2.49826	0.00973286	0.0341645
Gpr85	2.49639	0.0020942	0.0133046
Cited4	2.49584	0.0438048	0.0932102
Snord52	2.49489	0.00261994	0.0152859
Lmnb2	2.49408	0.00158932	0.0112234
Fzd4	2.49286	0.00530805	0.0235037
Mcemp1	2.49268	0.0444248	0.0941901
Vdu1	2.49256	0.0437025	0.0930035
AK031278_gene	2.49245	0.000511618	0.00556346
Hist3h2ba	2.49243	0.0423609	0.0909017
Sh3gl2	2.49209	0.0514831	0.104481
Snord69	2.49176	0.0112935	0.0374723
Gsap	2.4901	0.000796351	0.00735556
Rnf223	2.48926	0.028291	0.0687554
Itgax	2.48922	0.0497139	0.102059
Vit	2.48812	0.0168961	0.0486807
6330406I15Rik	2.48585	0.0195248	0.0536638
Odz3	2.48556	0.0430139	0.0919022
mKIAA0474	2.48535	0.0439913	0.093517
Whsc2	2.48496	0.0517451	0.104881
Stil	2.48324	0.000124515	0.00220262
Pde3a	2.48297	0.0168442	0.048618
Cenpf	2.48273	0.000468742	0.00521887
Dner	2.48266	0.0251902	0.063504
AK053040_gene	2.48237	0.0513142	0.104308
Btbd3	2.48176	0.00277446	0.0158054
Pmp2	2.48088	0.0521993	0.105574
Rnf180	2.47999	0.0222108	0.0582722
Gm10549	2.47873	0.0398098	0.0869001
Gm6484	2.47819	0.0147299	0.0444784
AK040485_gene	2.47727	0.00073924	0.00707054
Bub1b	2.47719	5.61e-05	0.00134677
AK154113_gene	2.47596	0.010626	0.0360194
Crmp1	2.4758	0.0527056	0.106184
5430421F17Rik	2.47406	0.0525871	0.105993
BC048080_gene	2.47337	0.0406466	0.0881405
Frem2	2.47253	0.0292997	0.070428
Tmem191c	2.47247	0.00557267	0.0241151
H2-Aa	2.47227	0.0523861	0.105781
Dusp23	2.47216	0.000990695	0.00848723
Skida1	2.4707	0.00478337	0.0220278
Itgbl1	2.47002	0.0152751	0.0456042
AK005295_gene	2.46958	0.00523177	0.0232827
Sp7	2.46907	0.0305097	0.0723166
Gbgt1	2.46906	0.0338696	0.0775717
Ccdc3	2.46851	0.0035558	0.0183537
AK028852_gene	2.46766	0.018659	0.0520977
2010300C02Rik	2.46719	0.0540274	0.107976
Kcnk13	2.46685	0.0136064	0.0421707
4930473A02Rik	2.46631	0.00960744	0.0339092
Slc27a6	2.46542	0.0541847	0.108205
Col11a2	2.46526	0.00303937	0.016731
AK042845_gene	2.46525	0.0301797	0.0718613
Fermt3	2.46468	0.00873838	0.0318372
AK014435_gene	2.46423	0.0257245	0.064393
Ppm1h	2.46418	0.0203025	0.0550507
Prr5l	2.46383	0.0164723	0.0479743
Vmn2r1	2.46361	0.0134852	0.0419202
D930048N14Rik	2.46323	0.003817	0.0191878
Acvr2b	2.46308	0.0056728	0.0243699
Snora70	2.463	0.00399486	0.0197531
Mtap2	2.46164	0.0545473	0.108708
Kcnh4	2.46133	0.0414942	0.089486
Dmc1	2.46119	0.0541712	0.10819
mKIAA1376	2.46116	0.0436504	0.092915
Ace2	2.46078	0.0499762	0.102372
Khdrbs3	2.46002	3.56e-05	0.00101342
Mir3060	2.45987	0.0229815	0.0596146
AK049017_gene	2.45911	0.0538377	0.107678
Cep110	2.45876	0.0538261	0.10767
Sp110	2.45855	0.00777465	0.029498
1700025G04Rik	2.45838	0.00542628	0.0237425
7420461P10Rik	2.45819	0.0533027	0.106901
AK076344_gene	2.45813	0.0537822	0.107631
Cited1	2.45541	0.0349523	0.0793658
calp80	2.45487	0.0026095	0.01525
Vsig2	2.45483	0.0551871	0.109663
Msh5	2.45411	0.00499063	0.0225877
AK149307_gene	2.45338	0.0210536	0.0562603
Wnt2	2.45267	0.0549249	0.10929
Snord95	2.45236	0.00479183	0.0220439
Magi2	2.45065	0.00335306	0.0177214
Gdf6	2.44811	0.00161977	0.0113795
Tsga13	2.44621	0.0558404	0.110404
Cyp27a1	2.44487	0.00220256	0.0137417
Rpl39l	2.44465	0.0560045	0.110662
Leng8	2.44367	0.00146833	0.010665
Alox15	2.44353	0.0561002	0.1108
[truncated: 15,726 more rows]
