# Supplementary material for: Neurofibromin 1 controls metabolic balance and Notch-dependent quiescence of murine juvenile myogenic progenitors
Source: Nat Commun. 2024 Feb 15;15:1393. doi: 10.1038/s41467-024-45618-z (PMC10869796; doi:10.1038/s41467-024-45618-z)
Supplement: Supplementary file 5 — Supplementary Dataset 2 [file 41467_2024_45618_MOESM5_ESM.xlsx]

## Sheet: Activation 
Gene name	Significantly up (11)	Significantly down (47)
Acta1				RPKM below 2
Acta2				p(adj) ≤ 0,05
Actc1
Actg1
Actn1
Actn2
Actn4
Aebp1
Ahnak
Ank1
Ank2
Ank3
Arf1
Atp2a1
Atp2a2
Atp2b4
Bag3
Bin1
Cacna1d
Cald1
Calm1
Calm2
Calm3
Capzb
Casq1
Casq2
Cdk5r1
Cmya5
Cryab
Ctnnb1
Dag1
Dctn4
Dek
Des
Dmd
Dnajb6
Dst
Fbp2
Fbxl22
Fbxo22
Fermt2
Fkbp1a
Flna
Flnb
Flnc
Frg1
Fxr1
Glrx3
Habp4
Hdac4
Homer1
Hspb1
Ilk
Itgb1bp2
Jup
Kat2b
Kcne1
Kcnj8
Kctd6
Krt19
Krt8
Ky
Ldb3
Lman1
Lmod1
Mtm1
Mtss1
Mybpc1
Mybph
Myh3
Myh4
Myh8
Myl1
Myl12a
Myl12b
Myl3
Myl4
Myl6b
Myl7
Myl9
Mylk2
Mylpf
Myo10
Myo18b
Myog
Myom1
Myoz1
Myoz3
Myzap
Nbr1
Neb
Nos1
Nos1ap
Obsl1
Palld
Parva
Pgm5
Plec
Ppp1r12a
PPP1r12b
Ppp2r5a
Ppp3cb
Psma6
Pyroxd1
Ryr1
Ryr2
Scn3b
Scn5a
Sco1
Sdc4
Sgcg
Slc8a1
Smpx
Smtnl1
Sorbs2
Sptbn1
Sri
Stub1
Svil
Syne2
Syngr2
Synm
Synpo
Tcap
Tfam
Timp4
Tmod3
Tmod4
Tnnc1
Tnnc2
Tnni1
Tnni2
Tnni3
Tnnt1
Tnnt2
Tnnt3
Tpm1
Tpm2
Tpm4
Trim32
Vcl

## Sheet: Quiescence
Gene name (RPKM < 2)	Significantly up (78)	Significantly down (6)
Abi3bp				RPKM below 2
Acan				p(adj) ≤ 0,05
Adam17
Adamts20
Adamtsl4
Agt
Aph1a
Aplp1
Aplp2
Arhgap6
Bcl2
Calcr
Ccdc80
Cd34
Cdkn1b
Cdkn1c
Cir1
Col11a1
Col11a2
Col13a1
Col14a1
Col15a1
Col16a1
Col18a1
Col1a1
Col1a2
Col20a1
Col28a1
Col2a1
Col3a1
Col4a1
Col4a2
Col4a5
Col4a6
Col5a1
Col5a3
Col6a3
Crebbp
Crispld2
Ctbp1
Ctbp2
Dlc1
Dll1
Dll3
Dll4
Dpt
Dtx1
Dtx2
Dtx3
Dtx3l
Dtx4
Dusp1
Dvl1
Ecm2
Egfl6
Egflam
Eln
Ep300
Fbln1
Fbln5
Fn1
Foxc1
Frem1
Hdac1
Hdac2
Hes1
Hey1
Hey2
Heyl
Hmcn2
Ibsp
Itga2b
Itga6
Itga8
Itgb4
Itgb5
Itgb7
Itgbl1
Jag1
Jag2
Kat2b
Kazald1
Lama2
Lama4
Lamb1
Lamb2
Lamc1
Lfng
Maml1
Maml2
Maml3
Mfap2
Mfap4
Mfap5
Mfng
Mgp
Ncor2
Ncstn
Nid1
Nid2
Notch1
Notch2
Notch3
Numb
Numbl
Olfml2a
Olfml2b
Pax7
Pdgfa
Postn
Psen1
Ptcra
Rbpjl
Reck
Rfng
Sirpa
Smoc1
Smoc2
Sned1
Snw1
Sorbs1
Sparcl1
Spock2
Spry1
Tek
Tgfbi
Thbs3
Thbs4
Thy1
Tnc
Tnn
Tnxb
Vit
Vtn
Vwa1
Zfp36
