# Supplementary material for: Neurofibromin 1 controls metabolic balance and Notch-dependent quiescence of murine juvenile myogenic progenitors
Source: Nat Commun. 2024 Feb 15;15:1393. doi: 10.1038/s41467-024-45618-z (PMC10869796; doi:10.1038/s41467-024-45618-z)
Supplement: Supplementary file 6 — Supplementary Dataset 3 [file 41467_2024_45618_MOESM6_ESM.xlsx]

## Sheet: Gene list
GeneName
Ptf1a
Wdr63
Scn5a
Egfem1
Insm2
Gpr37
Exph5
Gphn
C2cd4c
Stxbp5l
Rybp
Pcdh1
Npy
Atp6v1c2
Nova1
Arid3c
Pea15b
Wnk4
Cabp1
Ripply2
Myrip
Dcc
Smpd3
AW554918
Cpz
Grm4
H2-Q5
Triqk
Slc7a15
Kcnh1
Hoxb1
Spaca7
Lin28a
Sspn
Pitpnm3
C1qtnf4
Maf
Shkbp1
Grk5
Bmp3
Ppp1r12b
Clec2h
Ppp4r2
Necab2
Batf3
C1qa
Pnpt1
Slc47a1
Tcfl5
Cerk
Nup210
Inhbb
Dusp26
Lypd3
Tfec
Drd1
Grid1
Nptx2
Ptger3
Kcnc1
H2-T3
Akr1c14
H2-M5
Pitx2
Oxgr1
En2
Ranbp17
Sec13
Jag1
Prdm13
Ust
Kcnh5
Txndc11
Sv2c
Cbln2
Dach2
Doc2a
Cyp26c1
Col9a2
Mmp21
Gbe1
Shisa8
Hs3st1
Nnmt
Dab2
Ptprs
Fgf20
Cdkn3
Smyd2
Sigirr
Kcnip4
Neurod1
Setbp1
Tfap2b
Prr18
Ssr3
Slc9a2
Cckbr
Tmtc2
Npbwr1
Slc25a33
Hapln4
Snx7
Cdx1
Hs3st2
Tal1
Mpped1
Wasl
Ttll6
Gatsl2
Mrgprb2
Ptpru
Trim67
Pdlim2
Kif26a
Ube2m
Gal3st2
Galr1
Pisd
Nxph3
Elavl3
Slc16a10
Tspan3
Tshz2
Mdga2
Slc45a1
Sdk1
Ntsr1
Rufy1
Dpy19l1
Megf8
Ptprz1
Begain
Cldn14
Tbl2
Ccdc110
Dlgap4
Mocos
Kctd15
Arhgap24
Kcnk12
Grin3b
Rfx3
Commd8
Fgf9
Kctd16
Tdrd3
She
Pou2f3
Kcnn1
Lemd3
Edem1
Grin2b
Spag16
Dusp23
Epo
Slc5a8
Rorb
Sorcs1
Gk2
Grm8
Stam
Foxa2
Flrt2
Cabp7
Alx3
Nrxn2
Sh2d5
Bhlha9
Ssxb5
Mmp16
Vdr
Plekha2
L1td1
Pantr1
Tox2
Grin1os
Nav2
Myt1l
Dcdc2a
Bmp8a
Hbs1l
Trmt10b
Crmp1
Poc5
Prlr
Ghitm
Slc5a5
Ptpro
Elavl2
Dll4
Hrk
Nodal
Ovol2
Ddit4l
Map3k9
Opcml
Lhx4
Pfdn4
Cyp2c66
Kcnk1
Pof1b
Aldoart1
Extl1
Phactr1
Gjb2
Atg4b
Hrh1
Lingo2
Rn4.5s
Tpk1
Ferd3l
S1pr5
Cpn2
Nkd1
Sel1l
Bmi1
Drd4
Hs3st5
Wdr41
Galnt7
Skint6
Jph3
Crb3
Paqr5
Slitrk1
Mpped2
Alpl
Chrm4
Cyp26b1
Ly6c2
Pou4f2
Odf3l1
Rnf208
Cdh10
Prl7c1
Arhgap21
Hlf
Ppp1r3a
Pak1
Mmp9
Shank2
Kcne2
Ifnlr1
Tnfaip8l3
Gipc3
Ugt8a
Cnn1
Mepe
Epm2a
Kirrel3
Auts2
Foxl1
Kcng1
Dlg2
Rax
Cacna2d1
Cyp27b1
Cacna1h
Hes2
Oprd1
Tbc1d30
Irx2
Npas3
Chst8
Card11
Gpm6a
Unc5d
Foxb1
NrCAM
Apbb1ip
Trp73
Vmn1r226
Me3
Nr5a2
Crb1
Il24
Cenpc1
Notum
Rbfox3
Wnk2
Epha5
Prkcz
Tldc1
Aspdh
Tbx1
Neurog3
Mrgprb8
Ncan
Ascl1
Fbxo39
Nr4a2
Guca1a
Sstr2
AU022754
Pkp3
Slc26a4
Efna5
Tdh
Ryr2
Htr1d
Snd1
Klhl13
Dlgap2
Frg1
Lactbl1
Shisa6
Calb1
Fibcd1
Megf11
Tshz3
Fut9
Nphs1os
Megf10
Esr1
Asic4
Slc5a1
Skor2
Srxn1
Gnal
Lrrc4b
Slc30a4
Ptpn5
Doc2b
Htr7
Ihh
Egr3
Kcnh6
Dmrt1
Caly
Hic2
Rfx8
Nyap2
Stmnd1
Golph3
Fosl1
Pde1a
Slc15a5
Nbea
Nol4
Defa26
Kcnq2
Smad5
Kif21a
Wipf3
Tnfaip2
Impad1
Spag17
Pgbd5
Nefh
Igsf11
Ccng2
Robo3
Cldn34b3
Cep162
Mical3
Alk
H2-Q2
Gsc2
Vsx1
Wdr20
Oxct2a
Celsr3
Skap1
Gpr26
Slc1a2
Rtn4rl1
Pcdh17
Phox2b
Slitrk6
Kcnj5
Igf2bp1
Cd163l1
Sox9
Nell2
Loxl4
Grm6
Cyp46a1
Slco2a1
Arg2
Fgf3
Shh
Msi1
Stac
Atp2b2
Hao1
Dlx6os1
Shisa7
St3gal6
Pax2
Chrna7
Mrgpra2b
Commd3
Il17a
Prdm14
Hrh3
Dtx1
Unc93a
Epha8
Slc6a11
Ppp2r2c
Tacr1
Fbxw4
Ptprt
Arl15
Etv2
Gata5
Jakmip3
Shox2
Bckdhb
Vmn1r57
Nkx6-2
Dsel
Dio3
Gsc
Cxcl14
Tulp1
Arap2
Foxg1
Sp6
Celf2
Rpe65
Tas2r114
Spock1
Mrgprb3
Eef1a2
Ndst3
Sgol2b
Ctnna3
Mup7
Nr2e3
Lrrn1
Eva1a
Tspear
Mettl15
Malrd1
Prmt8
Irx5
Angpt4
Plvap
Miat
Hck
Pisd-ps3
Kif26b
Ank1
Hspb1
Serpini2
Pqlc1
Cdkn2a
Fev
Lrrtm1
Ntrk3
P4ha2
B3gat2
Exoc3l4
Ovol1
Cldn7
Prdm12
Mast1
Mapk1
Amph
Pstk
Kcna7
Sp5
Foxf1
Wnt7a
Nfatc3
Elfn2
Kcnh8
Ndst4
Fcrlb
Bpifa3
Il1rapl1
Cnnm1
Igf2
Dtnbp1
Sybu
Mrap2
Mafb
Cd209a
Syt6
Efna3
Thbs2
Slc27a2
Sntg1
Stx18
Gjb1
Vax1
Dctn1
Mroh5
Thsd7a
Bmp8b
Car10
Ctnnd2
Cmss1
Sorcs3
Ppm1n
Vmn2r4
Cdh22
Snhg11
Pex5l
Mn1
Negr1
Mmp24
Stag1
Itpka
Mapk13
Chrna3
Rsbn1l
Gldn
Rap2a
Satb2
Myom2
Cdh9
Shfm1
Tesc
Ghsr
Ly6a
Ankrd16
Brinp1
Isl2
Irx1
Chst7
Vmn1r30
Rap1gap2
Tac1
Cacna1g
Mctp2
Lhx5
Slc18a3
Utf1
Tlx3
Vmn2r114
Itga11
Pcdh15
Gpr1
Cadps2
Dppa4
C1ql2
Kctd3
Kdm4c
Nlrp1c-ps
Smim20
Syndig1
Mcm5
Tex36
Grem1
Cux2
Dmbx1
Nat8l
Piwil1
Pou4f3
Lmx1a
Eml6
Slc6a1
Brip1
Alox15
Cftr
Srd5a2
Mllt3
Kl
Foxn4
Cbx4
Cutal
Oprm1
Degs2
Gjc2
Sema7a
Prlhr
Il15
Rims2
Ednra
Edn2
Fzd6
Tfap2e
Hdac2
Rsl24d1
Rxfp3
Flt3
Csnk1e
Crb2
Neurog2
Cntn3
Snord37
Cacna2d2
Cacna1i
Sowahd
Lrrc27
Btbd11
Ccdc70
Nkx1-1
Cypt15
Rprml
Fermt1
Cldn34d
Npr1
Serpinb6d
H2-Ab1
Cd24a
Rapgef5
Pde10a
Pex2
Fbxo2
Gnat1
Snrpe
Inpp4a
Galr3
Mgst2
Cfap43
Cpeb2
Ina
Prkch
Ccdc85c
Lrp2
Lrtm1
Neurod2
Tcf4
Igsf10
Nrg3
Tgds
Slc6a4
Filip1l
Stk3
Srcin1
Wrn
Wdr75
Slc35b3
Sos2
Pdcd1
Epha7
Sema3f
Klf10
Tmx4
Smurf1
Hdgfl1
Sgcd
Amn
Phox2a
Ntng1
Ppp2r2b
Dmrta1
Sipa1l1
Rnf220
Gdf6
Car11
Msgn1
Slit2
Kctd18
Dlx4
Lgr6
Csmd2
Fgfr3
Mfsd7c
Grwd1
Aqp4
Ugt2b38
Sox18
Pax7
Mageb18
Axin2
Sox1
Apc2
Pde1b
Gcgr
Gpr83
Ucn
Ccdc3
Fezf2
Kcnq3
Lrrc24
Suds3
Lingo3
Thsd7b
Smad6
Sycp1
Enpp5
Frmd4a
Esp1
Lad1
Fbll1
Rpap3
Vim
Ifnk
Cldn5
Ar
Cldn3
Neurog1
Gca
Arhgap27
Sall1
Kcns1
Mgat5b
Nmu
Foxe3
F13a1
Ccdc71l
Map1lc3a
Cdk5rap2
Slc30a3
Cenpw
Tox
Nog
Atxn7l3b
Slc22a23
Mtap7d3
Tatdn3
Bcl11b
Cwh43
Prl3d3
S1pr1
Pax3
Bhlhe23
Otop1
Prrt1
Htr6
Egr4
Prkg2
Plag1
Tle4
Tbl1x
Coa6
Kif24
Cdh12
Kcnf1
Celrr
Spanxn4
Fzd10
Ccdc150
Platr5
Foxa1
Cntnap2
Cilp2
Bdh1
Pros1
Ptbp2
Pfn3
Nell1
Akp3
Akirin2
Glt1d1
Lmx1b
Psmb4
Cpne9
Ebf1
Tsga8
Tnxb
Samd5
Vrtn
Apaf1
Sfi1
Kcnj12
Prox1
Npas1
Scrt2
Fbxo33
Hoxb7
Dab1
Vps37d
Epha3
Frem3
Oxtr
App
Eomes
Slc7a12
Gabbr2
Sbspon
Ipo11
Dynlrb1
Slain1
Fgf4
Alox8
Med30
Pde4b
Eya4
Vsx2
Fabp7
Slc6a14
B3gat1
Isl1
Sox17
Nefl
Grin3a
Grin2c
Lsamp
Phyhip
Nkx2-3
Elmod2
Apba2
Src
Gfy
Hif1an
Gfi1b
Igf2bp3
Ttc14
Mei1
Gabrb3
Gjd2
Srrm4
Polr3k
Rtbdn
Otp
Dmrt2
Vstm5
Etl4
Cfap221
Tcerg1l
Plch2
Unc80
Stim2
Six3
Myo16
Hsd17b1
Mecom
Ano10
Dok5
Dlx1as
Sult2a5
Tex40
Cd36
Lurap1l
Sgpp2
Amer1
Kcna6
Sez6l
Fut8
Hspe1
Ephb1
Ddx18
Mafa
Tusc1
Klhl17
Arhgef38
Slc35f5
Msx1os
Cdh26
Cntfr
Lypd1
Insm1
Gng4
Snx10
Eif4enif1
Slc10a2
Hoxb13
Mbnl3
Wdr20rt
Ankrd22
Htr1a
Defb7
Alox12
Best2
Gata3
Foxd3
Pard6b
Cox7c
Tmprss2
Stxbp6
Fgf15
Mei4
Ptn
Myo15b
Tbx20
Cbarp
Rgs9bp
Plk5
Il31ra
Ush2a
Kazald1
Scn8a
Grik2
Rit2
Onecut2
Mfi2
Csmd3
Lhx9
Cacna1e
Pax8
Bzrap1
Galnt13
Pcdh10
Stac2
H2-K2
Sema5b
Nek10
Kiss1r
Sfn
G6pd2
Rnf133
Kap
Kcnc4
Kdelr1
Dlx3
Comp
Celf4
Vmn1r238
Ankrd33b
Wnt3a
Cbx8
Plekha1
Vax2os
Vmn2r112
Cr2
Vmn1r77
Nxph4
Eva1c
Crisp4
Vmn1r6
Vmn2r53
Galr2
Trib1
Kcnj3
Kif17
Hsbp1
Sqrdl
Prom2
Slc22a12
Hpse2
Slc6a3
Cyp2j13
Epha6
Ebf4
Rtkn2
Epcam
Rras2
Tcf15
Chl1
Trhde
Rspo2
Pitx1
Rasd2
Slc17a7
Fstl4
Lypd6b
Ppp1r15b
Slit1
Cdh23
Lhx2
Dact2
Wnt10b
Hspa2
Gdf7
Dennd4c
Dgkz
Atp6ap1l
Spinkl
Vav3
Slc16a11
Paqr9
Mtx2
Slc30a2
Chd5
Wac
Cdh20
Pacsin1
Neto1
Tars
Gsg1l
Fmod
Gpr139
Tcf20
C1ql1
Slc35d3
Klhdc7a
Lamp5
Igsf21
Sez6
Erich5
Kcnd2
Scpep1os
Stc2
Kdf1
Frmd5
Pkp1
Slc4a7
Trim9
Hes5
Pdzd4
Hcn1
Col27a1
Lbx2
Bnc1
Slc5a7
Tbx5
Muc3
Fgf17
Slc4a10
Fgf8
Chst11
Foxa3
Sowahb
Nwd2
Uncx
Syngr3
Cldn4
Emc7
Nsg2
Vstm2l
Gramd3
Tbca
Satl1
Ccdc27
Cyp2c70
Ins1
Osr2
Oxr1
Nlrp9b
Ppl
Reg3g
Evx1
Cldn6
Foxc1
Atp12a
Sox3
Ttc23l
Sgcg
Dreh
Pgr
Bmpr1b
Hdac4
Trim13
Aoah
Rtn4r
Pde4a
Smim9
Nkx2-4
Nkx2-9
Tlx1
Vps45
Dlgap1
Shank1
Gpr160
Npffr1
Myod1
Prr36
Hcn4
Chst9
Nxph1
Faim
Efcc1
Ube2e2
Klhl4
Ncam2
C1ql4
Rcan2
Ptprn
Lsm8
Sim2
Aldh1a2
Arid5b
Sstr1
Igfbpl1
Kcng2
Flt1
Rims4
Bmp7
Vrk1
Hmga2
Grb10
Chrm3
Dux
Maml2
Cbx2
Emcn
Scube1
Scrg1
Ear1
Entpd3
Veph1
Magi2
Asb1
Scrt1
Pipox
Slc6a7
Gng12
Tdrd6
Rprl2
Nr5a1
Pi15
Chchd3
Tfap2c
Megf9
Rnls
Spint1
Glra1
Prok2
Rps29
Car7
Wnt10a
Gsx1
Kcnk9
Limd1
Scnn1b
Tbx18
Sorbs1
Gria3
Exoc3l2
Inpp4b
Stox2
Gpr68
Psmd4
Hs3st4
Clic6
Ltk
Phtf2
Dkk1
Wnt1
Sh3rf3
Vmn1r2
Kcna1
Esrrg
Shisa9
Ddhd1
Nkx3-1
Gpr151
Ptprd
Gbp5
Vwa5b2
Kazn
Otol1
Dynlt1a
Lrrn3
Nags
Dnajc6
Dnajb9
Prob1
Naaladl2
Cdh13
Bms1
Ccnh
Emx1
Klhl1
Psg26
Nkap
Vstm4
Lpcat2
Rpl11
Atl2
Ube2ql1
Tymp
Foxo1
Barx2
Six2
Sh2d4b
Arid3a
Gpr6
Foxb2
Hcrtr1
Hunk
Dok6
Ntm
Asb18
Obscn
Rag2
Slc39a10
Mut
Ecel1
Rnd1
Cdh7

## Sheet: Transcription regulation
ID Gene Name Species
Arid3a AT rich interactive domain 3A (BRIGHT-like)(Arid3a) Mus musculus
Arid3c AT rich interactive domain 3C (BRIGHT-like)(Arid3c) Mus musculus
Arid5b AT rich interactive domain 5B (MRF1-like)(Arid5b) Mus musculus
Bcl11b B cell leukemia/lymphoma 11B(Bcl11b) Mus musculus
Barx2 BarH-like homeobox 2(Barx2) Mus musculus
Bmi1 Bmi1 polycomb ring finger oncogene(Bmi1) Mus musculus
Commd3 COMM domain containing 3(Commd3) Mus musculus
Commd8 COMM domain containing 8(Commd8) Mus musculus
Eya4 EYA transcriptional coactivator and phosphatase 4(Eya4) Mus musculus
Fev FEV transcription factor, ETS family member(Fev) Mus musculus
Ferd3l Fer3 like bHLH transcription factor(Ferd3l) Mus musculus
Fezf2 Fez family zinc finger 2(Fezf2) Mus musculus
Gata3 GATA binding protein 3(Gata3) Mus musculus
Gata5 GATA binding protein 5(Gata5) Mus musculus
Gsx1 GS homeobox 1(Gsx1) Mus musculus
Isl1 ISL1 transcription factor, LIM/homeodomain(Isl1) Mus musculus
Irx5 Iroquois homeobox 5(Irx5) Mus musculus
Klf10 Kruppel-like factor 10(Klf10) Mus musculus
Limd1 LIM domains containing 1(Limd1) Mus musculus
Lhx2 LIM homeobox protein 2(Lhx2) Mus musculus
Lhx4 LIM homeobox protein 4(Lhx4) Mus musculus
Lhx5 LIM homeobox protein 5(Lhx5) Mus musculus
Lmx1a LIM homeobox transcription factor 1 alpha(Lmx1a) Mus musculus
Lmx1b LIM homeobox transcription factor 1 beta(Lmx1b) Mus musculus
Mafa MAF bZIP transcription factor A(Mafa) Mus musculus
Mafb MAF bZIP transcription factor B(Mafb) Mus musculus
Maf MAF bZIP transcription factor(Maf) Mus musculus
Mecom MDS1 and EVI1 complex locus(Mecom) Mus musculus
Nkap NFKB activating protein(Nkap) Mus musculus
Nkx2-3 NK2 homeobox 3(Nkx2-3) Mus musculus
Nkx3-1 NK3 homeobox 1(Nkx3-1) Mus musculus
Pou2f3 POU domain, class 2, transcription factor 3(Pou2f3) Mus musculus
Pou4f2 POU domain, class 4, transcription factor 2(Pou4f2) Mus musculus
Pou4f3 POU domain, class 4, transcription factor 3(Pou4f3) Mus musculus
Prdm12 PR domain containing 12(Prdm12) Mus musculus
Prdm13 PR domain containing 13(Prdm13) Mus musculus
Prdm14 PR domain containing 14(Prdm14) Mus musculus
Rorb RAR-related orphan receptor beta(Rorb) Mus musculus
Rybp RING1 and YY1 binding protein(Rybp) Mus musculus
Smyd2 SET and MYND domain containing 2(Smyd2) Mus musculus
Skor2 SKI family transcriptional corepressor 2(Skor2) Mus musculus
Smad5 SMAD family member 5(Smad5) Mus musculus
Smad6 SMAD family member 6(Smad6) Mus musculus
Sox1 SRY (sex determining region Y)-box 1(Sox1) Mus musculus
Sox17 SRY (sex determining region Y)-box 17(Sox17) Mus musculus
Sox18 SRY (sex determining region Y)-box 18(Sox18) Mus musculus
Sox3 SRY (sex determining region Y)-box 3(Sox3) Mus musculus
Sox9 SRY (sex determining region Y)-box 9(Sox9) Mus musculus
Tal1 T cell acute lymphocytic leukemia 1(Tal1) Mus musculus
Tbx1 T-box 1(Tbx1) Mus musculus
Tbx20 T-box 20(Tbx20) Mus musculus
Tbx5 T-box 5(Tbx5) Mus musculus
Tbx18 T-box18(Tbx18) Mus musculus
Uncx UNC homeobox(Uncx) Mus musculus
Wasl WASP like actin nucleation promoting factor(Wasl) Mus musculus
Wdr75 WD repeat domain 75(Wdr75) Mus musculus
Wac WW domain containing adaptor with coiled-coil(Wac) Mus musculus
Ascl1 achaete-scute family bHLH transcription factor 1(Ascl1) Mus musculus
Akirin2 akirin 2(Akirin2) Mus musculus
Ar androgen receptor(Ar) Mus musculus
Alx3 aristaless-like homeobox 3(Alx3) Mus musculus
Auts2 autism susceptibility candidate 2(Auts2) Mus musculus
Bhlha9 basic helix-loop-helix family, member a9(Bhlha9) Mus musculus
Bhlhe23 basic helix-loop-helix family, member e23(Bhlhe23) Mus musculus
Batf3 basic leucine zipper transcription factor, ATF-like 3(Batf3) Mus musculus
Bnc1 basonuclin 1(Bnc1) Mus musculus
Ctnnd2 catenin (cadherin associated protein), delta 2(Ctnnd2) Mus musculus
Cdx1 caudal type homeobox 1(Cdx1) Mus musculus
Cbx2 chromobox 2(Cbx2) Mus musculus
Cbx4 chromobox 4(Cbx4) Mus musculus
Cbx8 chromobox 8(Cbx8) Mus musculus
Chd5 chromodomain helicase DNA binding protein 5(Chd5) Mus musculus
Chchd3 coiled-coil-helix-coiled-coil-helix domain containing 3(Chchd3) Mus musculus
Cux2 cut-like homeobox 2(Cux2) Mus musculus
Ccnh cyclin H(Ccnh) Mus musculus
Cdkn2a cyclin dependent kinase inhibitor 2A(Cdkn2a) Mus musculus
Dach2 dachshund family transcription factor 2(Dach2) Mus musculus
Dppa4 developmental pluripotency associated 4(Dppa4) Mus musculus
Dmbx1 diencephalon/mesencephalon homeobox 1(Dmbx1) Mus musculus
Dmrt1 doublesex and mab-3 related transcription factor 1(Dmrt1) Mus musculus
Dmrt2 doublesex and mab-3 related transcription factor 2(Dmrt2) Mus musculus
Dmrta1 doublesex and mab-3 related transcription factor like family A1(Dmrta1) Mus musculus
Ebf1 early B cell factor 1(Ebf1) Mus musculus
Ebf4 early B cell factor 4(Ebf4) Mus musculus
Egr3 early growth response 3(Egr3) Mus musculus
Egr4 early growth response 4(Egr4) Mus musculus
Eomes eomesodermin(Eomes) Mus musculus
Esr1 estrogen receptor 1 (alpha)(Esr1) Mus musculus
Esrrg estrogen-related receptor gamma(Esrrg) Mus musculus
Foxa1 forkhead box A1(Foxa1) Mus musculus
Foxa2 forkhead box A2(Foxa2) Mus musculus
Foxa3 forkhead box A3(Foxa3) Mus musculus
Foxb1 forkhead box B1(Foxb1) Mus musculus
Foxb2 forkhead box B2(Foxb2) Mus musculus
Foxc1 forkhead box C1(Foxc1) Mus musculus
Foxd3 forkhead box D3(Foxd3) Mus musculus
Foxe3 forkhead box E3(Foxe3) Mus musculus
Foxf1 forkhead box F1(Foxf1) Mus musculus
Foxg1 forkhead box G1(Foxg1) Mus musculus
Foxl1 forkhead box L1(Foxl1) Mus musculus
Foxn4 forkhead box N4(Foxn4) Mus musculus
Foxo1 forkhead box O1(Foxo1) Mus musculus
Gfi1b growth factor independent 1B(Gfi1b) Mus musculus
Hlf hepatic leukemia factor(Hlf) Mus musculus
Hes2 hes family bHLH transcription factor 2(Hes2) Mus musculus
Hes5 hes family bHLH transcription factor 5(Hes5) Mus musculus
Hmga2 high mobility group AT-hook 2(Hmga2) Mus musculus
Hdac2 histone deacetylase 2(Hdac2) Mus musculus
Hdac4 histone deacetylase 4(Hdac4) Mus musculus
Hoxb1 homeobox B1(Hoxb1) Mus musculus
Hoxb13 homeobox B13(Hoxb13) Mus musculus
Hoxb7 homeobox B7(Hoxb7) Mus musculus
Hic2 hypermethylated in cancer 2(Hic2) Mus musculus
Hif1an hypoxia-inducible factor 1, alpha subunit inhibitor(Hif1an) Mus musculus
Insm1 insulinoma-associated 1(Insm1) Mus musculus
Insm2 insulinoma-associated 2(Insm2) Mus musculus
Lbx2 ladybird homeobox 2(Lbx2) Mus musculus
Kdm4c lysine (K)-specific demethylase 4C(Kdm4c) Mus musculus
Maml2 mastermind like transcriptional coactivator 2(Maml2) Mus musculus
Med30 mediator complex subunit 30(Med30) Mus musculus
Mn1 meningioma 1(Mn1) Mus musculus
Msgn1 mesogenin 1(Msgn1) Mus musculus
Mapk13 mitogen-activated protein kinase 13(Mapk13) Mus musculus
Map3k9 mitogen-activated protein kinase kinase kinase 9(Map3k9) Mus musculus
Myt1l myelin transcription factor 1-like(Myt1l) Mus musculus
Mllt3 myeloid/lymphoid or mixed-lineage leukemia; translocated to, 3(Mllt3) Mus musculus
Myod1 myogenic differentiation 1(Myod1) Mus musculus
Neurod1 neurogenic differentiation 1(Neurod1) Mus musculus
Neurod2 neurogenic differentiation 2(Neurod2) Mus musculus
Neurog1 neurogenin 1(Neurog1) Mus musculus
Neurog2 neurogenin 2(Neurog2) Mus musculus
Neurog3 neurogenin 3(Neurog3) Mus musculus
Npas1 neuronal PAS domain protein 1(Npas1) Mus musculus
Npas3 neuronal PAS domain protein 3(Npas3) Mus musculus
Nfatc3 nuclear factor of activated T cells, cytoplasmic, calcineurin dependent 3(Nfatc3) Mus musculus
Nr2e3 nuclear receptor subfamily 2, group E, member 3(Nr2e3) Mus musculus
Nr4a2 nuclear receptor subfamily 4, group A, member 2(Nr4a2) Mus musculus
Nr5a1 nuclear receptor subfamily 5, group A, member 1(Nr5a1) Mus musculus
Nr5a2 nuclear receptor subfamily 5, group A, member 2(Nr5a2) Mus musculus
Onecut2 one cut domain, family member 2(Onecut2) Mus musculus
Otp orthopedia homeobox(Otp) Mus musculus
Ovol1 ovo like zinc finger 1(Ovol1) Mus musculus
Ovol2 ovo like zinc finger 2(Ovol2) Mus musculus
Pax2 paired box 2(Pax2) Mus musculus
Pax3 paired box 3(Pax3) Mus musculus
Pax7 paired box 7(Pax7) Mus musculus
Pax8 paired box 8(Pax8) Mus musculus
Phox2a paired-like homeobox 2a(Phox2a) Mus musculus
Pitx1 paired-like homeodomain transcription factor 1(Pitx1) Mus musculus
Ptf1a pancreas specific transcription factor, 1a(Ptf1a) Mus musculus
Plag1 pleiomorphic adenoma gene 1(Plag1) Mus musculus
Polr3k polymerase (RNA) III (DNA directed) polypeptide K(Polr3k) Mus musculus
Pgr progesterone receptor(Pgr) Mus musculus
Prox1 prospero homeobox 1(Prox1) Mus musculus
Ptprn protein tyrosine phosphatase, receptor type, N(Ptprn) Mus musculus
Rfx8 regulatory factor X 8(Rfx8) Mus musculus
Rfx3 regulatory factor X, 3 (influences HLA class II expression)(Rfx3) Mus musculus
Rax retina and anterior neural fold homeobox(Rax) Mus musculus
Scrt1 scratch family zinc finger 1(Scrt1) Mus musculus
Scrt2 scratch family zinc finger 2(Scrt2) Mus musculus
Six3 sine oculis-related homeobox 3(Six3) Mus musculus
Sim2 single-minded family bHLH transcription factor 2(Sim2) Mus musculus
Sall1 spalt like transcription factor 1(Sall1) Mus musculus
Satb2 special AT-rich sequence binding protein 2(Satb2) Mus musculus
Snd1 staphylococcal nuclease and tudor domain containing 1(Snd1) Mus musculus
Suds3 suppressor of defective silencing 3 homolog (S. cerevisiae)(Suds3) Mus musculus
Tshz2 teashirt zinc finger family member 2(Tshz2) Mus musculus
Tshz3 teashirt zinc finger family member 3(Tshz3) Mus musculus
Tox thymocyte selection-associated high mobility group box(Tox) Mus musculus
Sp5 trans-acting transcription factor 5(Sp5) Mus musculus
Sp6 trans-acting transcription factor 6(Sp6) Mus musculus
Tcf15 transcription factor 15(Tcf15) Mus musculus
Tcf20 transcription factor 20(Tcf20) Mus musculus
Tcf4 transcription factor 4(Tcf4) Mus musculus
Tfap2b transcription factor AP-2 beta(Tfap2b) Mus musculus
Tfap2e transcription factor AP-2, epsilon(Tfap2e) Mus musculus
Tfap2c transcription factor AP-2, gamma(Tfap2c) Mus musculus
Tfec transcription factor EC(Tfec) Mus musculus
Tcfl5 transcription factor-like 5 (basic helix-loop-helix)(Tcfl5) Mus musculus
Tbl1x transducin (beta)-like 1 X-linked(Tbl1x) Mus musculus
Tle4 transducin-like enhancer of split 4(Tle4) Mus musculus
Trp73 transformation related protein 73(Trp73) Mus musculus
Utf1 undifferentiated embryonic cell transcription factor 1(Utf1) Mus musculus
Vax1 ventral anterior homeobox 1(Vax1) Mus musculus
Vsx1 visual system homeobox 1(Vsx1) Mus musculus
Vsx2 visual system homeobox 2(Vsx2) Mus musculus
Vdr vitamin D (1,25-dihydroxyvitamin D3) receptor(Vdr) Mus musculus

## Sheet: Cell differentiation
ID Gene Name Species
Elavl3 ELAV like RNA binding protein 3(Elavl3) Mus musculus
Fev FEV transcription factor, ETS family member(Fev) Mus musculus
Flt1 FMS-like tyrosine kinase 1(Flt1) Mus musculus
Fezf2 Fez family zinc finger 2(Fezf2) Mus musculus
Isl1 ISL1 transcription factor, LIM/homeodomain(Isl1) Mus musculus
Kazald1 Kazal-type serine peptidase inhibitor domain 1(Kazald1) Mus musculus
Mecom MDS1 and EVI1 complex locus(Mecom) Mus musculus
Nell1 NEL-like 1(Nell1) Mus musculus
Pou4f2 POU domain, class 4, transcription factor 2(Pou4f2) Mus musculus
Pou4f3 POU domain, class 4, transcription factor 3(Pou4f3) Mus musculus
Arhgap24 Rho GTPase activating protein 24(Arhgap24) Mus musculus
Shank1 SH3 and multiple ankyrin repeat domains 1(Shank1) Mus musculus
Smad5 SMAD family member 5(Smad5) Mus musculus
Smurf1 SMAD specific E3 ubiquitin protein ligase 1(Smurf1) Mus musculus
Sox9 SRY (sex determining region Y)-box 9(Sox9) Mus musculus
Tal1 T cell acute lymphocytic leukemia 1(Tal1) Mus musculus
Uncx UNC homeobox(Uncx) Mus musculus
Wipf3 WAS/WASL interacting protein family, member 3(Wipf3) Mus musculus
Ascl1 achaete-scute family bHLH transcription factor 1(Ascl1) Mus musculus
Batf3 basic leucine zipper transcription factor, ATF-like 3(Batf3) Mus musculus
Bnc1 basonuclin 1(Bnc1) Mus musculus
Bmp3 bone morphogenetic protein 3(Bmp3) Mus musculus
Bmp7 bone morphogenetic protein 7(Bmp7) Mus musculus
Bmp8a bone morphogenetic protein 8a(Bmp8a) Mus musculus
Bmp8b bone morphogenetic protein 8b(Bmp8b) Mus musculus
Chl1 cell adhesion molecule L1-like(Chl1) Mus musculus
Chd5 chromodomain helicase DNA binding protein 5(Chd5) Mus musculus
Cfap43 cilia and flagella associated protein 43(Cfap43) Mus musculus
Cpne9 copine family member IX(Cpne9) Mus musculus
Dll4 delta like canonical Notch ligand 4(Dll4) Mus musculus
Dab1 disabled 1(Dab1) Mus musculus
Dab2 disabled 2, mitogen-responsive phosphoprotein(Dab2) Mus musculus
Dmrt1 doublesex and mab-3 related transcription factor 1(Dmrt1) Mus musculus
Eomes eomesodermin(Eomes) Mus musculus
Efna5 ephrin A5(Efna5) Mus musculus
Fgf3 fibroblast growth factor 3(Fgf3) Mus musculus
Fgf4 fibroblast growth factor 4(Fgf4) Mus musculus
Fgf8 fibroblast growth factor 8(Fgf8) Mus musculus
Fgf9 fibroblast growth factor 9(Fgf9) Mus musculus
Foxa3 forkhead box A3(Foxa3) Mus musculus
Foxo1 forkhead box O1(Foxo1) Mus musculus
Gldn gliomedin(Gldn) Mus musculus
Gk2 glycerol kinase 2(Gk2) Mus musculus
Hspa2 heat shock protein 2(Hspa2) Mus musculus
Hes5 hes family bHLH transcription factor 5(Hes5) Mus musculus
Insm1 insulinoma-associated 1(Insm1) Mus musculus
Ina internexin neuronal intermediate filament protein, alpha(Ina) Mus musculus
Kdf1 keratinocyte differentiation factor 1(Kdf1) Mus musculus
Msgn1 mesogenin 1(Msgn1) Mus musculus
Myt1l myelin transcription factor 1-like(Myt1l) Mus musculus
Myod1 myogenic differentiation 1(Myod1) Mus musculus
Nkd1 naked cuticle 1(Nkd1) Mus musculus
Ntng1 netrin G1(Ntng1) Mus musculus
Neurod1 neurogenic differentiation 1(Neurod1) Mus musculus
Neurod2 neurogenic differentiation 2(Neurod2) Mus musculus
Neurog1 neurogenin 1(Neurog1) Mus musculus
Neurog2 neurogenin 2(Neurog2) Mus musculus
Neurog3 neurogenin 3(Neurog3) Mus musculus
Ntrk3 neurotrophic tyrosine kinase, receptor, type 3(Ntrk3) Mus musculus
Nog noggin(Nog) Mus musculus
Obscn obscurin, cytoskeletal calmodulin and titin-interacting RhoGEF(Obscn) Mus musculus
Otp orthopedia homeobox(Otp) Mus musculus
Pax2 paired box 2(Pax2) Mus musculus
Pax8 paired box 8(Pax8) Mus musculus
Ptf1a pancreas specific transcription factor, 1a(Ptf1a) Mus musculus
Piwil1 piwi-like RNA-mediated gene silencing 1(Piwil1) Mus musculus
Plk5 polo like kinase 5(Plk5) Mus musculus
Paqr5 progestin and adipoQ receptor family member V(Paqr5) Mus musculus
Prkch protein kinase C, eta(Prkch) Mus musculus
Ptpru protein tyrosine phosphatase, receptor type, U(Ptpru) Mus musculus
Rims2 regulating synaptic membrane exocytosis 2(Rims2) Mus musculus
Rfx3 regulatory factor X, 3 (influences HLA class II expression)(Rfx3) Mus musculus
Robo3 roundabout guidance receptor 3(Robo3) Mus musculus
Sema7a sema domain, immunoglobulin domain (Ig), and GPI membrane anchor, (semaphorin) 7A(Sema7a) Mus musculus
Sema5b sema domain, seven thrombospondin repeats (type 1 and type 1-like), transmembrane domain (TM) and short cytoplasmic domain, (semaphorin) 5B(Sema5b) Mus musculus
Srrm4 serine/arginine repetitive matrix 4(Srrm4) Mus musculus
Sim2 single-minded family bHLH transcription factor 2(Sim2) Mus musculus
Slit1 slit guidance ligand 1(Slit1) Mus musculus
Slit2 slit guidance ligand 2(Slit2) Mus musculus
Spag17 sperm associated antigen 17(Spag17) Mus musculus
Srd5a2 steroid 5 alpha-reductase 2(Srd5a2) Mus musculus
Tesc tescalcin(Tesc) Mus musculus
Thsd7a thrombospondin, type I, domain containing 7A(Thsd7a) Mus musculus
Tcf15 transcription factor 15(Tcf15) Mus musculus
Tcf4 transcription factor 4(Tcf4) Mus musculus
Tcfl5 transcription factor-like 5 (basic helix-loop-helix)(Tcfl5) Mus musculus
Tdrd6 tudor domain containing 6(Tdrd6) Mus musculus
Tnfaip2 tumor necrosis factor, alpha-induced protein 2(Tnfaip2) Mus musculus
