# Supplementary material for: Neurofibromin 1 controls metabolic balance and Notch-dependent quiescence of murine juvenile myogenic progenitors
Source: Nat Commun. 2024 Feb 15;15:1393. doi: 10.1038/s41467-024-45618-z (PMC10869796; doi:10.1038/s41467-024-45618-z)
Supplement: Supplementary file 7 — Supplementary Dataset 4 [file 41467_2024_45618_MOESM7_ESM.xlsx]

## Sheet: Sheet1
GeneName
Aldh1a2
Alk
Alox15
Alpl
Amn
Amph
Ankrd16
Apba2
Arg2
Arhgap27
Aspdh
Au022754
Auts2
B3gat2
Barx2
Batf3
Bckdhb
Bdh1
Begain
Bmp3
Bmp7
Brinp1
Bub1b
C1qa
C1qtnf4
Cacna1e
Cacna2d2
Cadps2
Ccdc3
Cdh10
Cdh20
Cdh23
Cdh26
Cdkn3
Chl1
Chst8
Cilp2
Cldn5
Clic6
Cnn1
Cntfr
Col27a1
Col9a2
Comp
Crmp1
Csmd2
Ctnna3
Cux2
Dab1
Dcdc2a
Degs2
Dlgap1
Dll4
Doc
Dok5
Dok6
Drd1
Drd4
Dtx1
Dusp23
Dusp26
Ednra
Eef1a2
Efcc1
Elavl2
Emcn
Epha3
Epha5
Epha7
Ephb1
F13a1
Fabp7
Flt1
Fzd10
Gabrb3
Gca
Gcgr
Gdf6
Gfy
Gjb1
Gjb2
Gldn
Gpr1
Gpr160
Gpr37
Grb10
Grik2
Grin3a
Grm8
Gsc
H2-Ab1
H2-M5
Hck
Hcn1
Hcn4
Hcrtr1
Hlf
Hoxb7
Hrh1
Hrk
Hspa1b
Htr7
Hunk
Igf2bp3
Igsf11
Isl1
Jag1
Jph3
Kcnc4
Kcnh8
Kcnk1
Kif26a
Kl
Klhl13
Klhl4
Ky
Lamp5
Lrrc4b
Lrrn1
Lrrtm1
Lsamp
Mafb
Magi2
Mamld1
Megf11
Mfi2
Mfsd7c
Mgat5b
Miat
Mpped2
Msi1
Mtap7d3
Myo15b
Myo16
Myrip
Myt1l
Nat8l
Ncam2
Ndst4
Neto1
Nkd1
Nova1
Npas1
Npas3
Npr1
Nptx2
Nr4a2
Nrxn2
Nsg2
Ntng1
Ntrk3
Nup210
Nxph3
Opcml
Osr2
Otop1
Ovol1
Paqr5
Paqr9
Pax3
Pax7
Pcdh10
Pcdh15
Pcdh17
Pde10a
Pde1a
Pgr
Phactr1
Pitpnm3
Piwil1
Plvap
Ppp1r1b
Ppp2r2c
Prkch
Prlr
Prox1
Prrt1
Ptger3
Ptpro
Ptprt
Ptpru
Ranbp17
Rapgef5
Rasd2
Rfx8
Rit2
Rnf208
Rtbdn
Ryr2
Samd5
Sbspon
Scn8a
Scnn1b
Scube1
Sdk1
Sema5b
Sfn
Sh2d4b
Shank1
Shank2
She
Shisa7
Shisa8
Shisa9
Slc16a10
Slc1a2
Slc6a1
Slc6a4
Slco2a1
Slitrk1
Slitrk6
Smpd3
Snhg11
Sorcs1
Sowaha
Sox17
Sox18
Spag17
Spock1
Srcin1
Srrm4
Sstr1
St3gal6
Stac
Stox2
Stxbp5l
Stxbp6
Tal1
Tbc1d30
Tbx5
Tcf15
Tcfl5
Tdrd6
Tesc
Tle4
Tmtc2
Tnfaip8l3
Tnxb
Tox
Trim9
Tulp1
Ube2ql1
Ugt8a
Unc80
Vstm5
Vwa5b2
Wnk2
Wnk4
