# Supplementary material for: Neurofibromin 1 controls metabolic balance and Notch-dependent quiescence of murine juvenile myogenic progenitors
Source: Nat Commun. 2024 Feb 15;15:1393. doi: 10.1038/s41467-024-45618-z (PMC10869796; doi:10.1038/s41467-024-45618-z)
Supplement: Supplementary file 9 — Source data [file 41467_2024_45618_MOESM9_ESM.xlsx]

## Sheet: Fig1a
Figure 1a
Quantification of Pax7/Ki67 cells in situ in control or Nf1Myf5 animals
	p7
	Control	Nf1Myf5
Rep1	0.349	0.241	p=0.1301
Rep2	0.3313	0.285
Rep3	0.26	0.235
	p14
	Control	Nf1Myf5
Rep1	0.249	0.089	p=0.0000746221063465433
Rep2	0.225	0.084
Rep3	0.255	0.081
	p21
	Control	Nf1Myf5
Rep1	0.223	0.013	p=0.0000998503902059271
Rep2	0.185	0.008
Rep3	0.189	0.009
	p84
	Control	Nf1Myf5
Rep1	0.059	0	p=0.000074095784958626
Rep2	0.053	0
Rep3	0.048	0

## Sheet: Fig1c
Figure 1c
Quantification of Pax7/Ki67 cells after cytospin of p7 MPs from control or Nf1Myf5 animals
	Control	Nf1Myf5
Rep1	0.432	0.297	p=0.0073
Rep2	0.409	0.252
Rep3	0.361	0.238

## Sheet: Fig1d
Figure 1d
PAX7 fluorescence intensity quantification in p7 Pax7+ MPs of control or Nf1Myf5 animals
Control			Nf1Myf5
Rep1	Rep2	Rep3	Rep1	Rep2	Rep3			Control			Nf1Myf5
1887.38	832.479	2145.86	1429.12	1815.22	1744.89			Rep1	Rep2	Rep3	Rep1	Rep2	Rep3
1719.88	907.952	1326.65	2416.66	1804.09	1737.22		Average	1527.73	1523.76	1521.2	1682.07	1673.96	1677.06		p=9.12892E-07
1825.8	1055.79	1357.3	2365.58	1800.38	1731.46
1576.27	1390.49	1848.46	2224.27	1751.12	1729.85
1316.25	1101.87	1425.83	3130.69	1772.1	1921
1674.17	1549.48	1833.77	3122.54	1770.97	1790.32
1521.77	1584.65	670.748	2061.84	1769.19	2770.75
1715.89	1204.92	989.948	2018.56	1768.05	2769.59
1595.23	1564.43	1125.57	1955.84	1763.73	1728.5
1774.05	1481.47	1329.69	1929.99	1753.84	2708.3
1892.25	2143.69	1830.44	1921.62	1653.31	1704.63
1673.28	1325.62	909.329	1791.74	1650.89	2698.49
1904.66	1359.62	1057.53	2771.69	1640.19	2672.96
2084.99	1846.32	1392.45	2770.86	1617.69	1617.6
2033.57	1423.78	1103.68	1729.9	1609.57	1561.32
1689.28	1831.94	1547.82	2709.65	1593.46	1534.61
540.454	608.341	1586.22	1706	1577.84	1516.48
2957.98	987.436	1202.27	2699.14	1576.05	2512.03
1666.63	1127.23	1566.23	2673.43	1974.56	1510.07
1029.66	1327.62	1483.87	1618.5	1572.7	1510.88
1831.27	1378.85	1918.56	2570.83	1563.25	1724.44
908.276	1897.1	1860.17	2549.63	1428.91	1707.81
1056.45	1167.42	1569.42	2501.38	2415.07	1703.51
1391.84	2107.81	1112.66	2501.14	2364.19	1659.61
1102.85	950.495	2012.87	1471.83	2223.25	1685.21
1548.26	1494.37	1162.6	2469.33	3129.62	1667.74
1585.16	1999.08	2073.69	2446.21	3121.04	1655.12
1203.57	1815.96	1746.99	2441.73	2060.07	1652.62
1565.54	1527.38	1409.33	2441.69	2017.08	1642.77
1482.47	1231.65	1777.38	2438.91	1954.12	2024.04
2144.16	1510.12	1512.36	2421.29	1928.19	2018.07
1324.91	1258.01	1260.92	2409.64	1536.55	1989.39
1358.3	1916.48	2233.1	1401.29	1518.28	1988.63
1847.17	1858.23	1749.61	2376.87	1514.68	1974.12
1424.96	1567.28	2092.36	2365.91	1512.9	1963.83
1832.18	1110.39	1820.66	2361.91	1512.95	1952.63
609.444	2010.46	1568.25	2337.06	1505.22	1951.03
988.153	1160.89	1512.16	2318.94	1500.24	1927.96
1126.47	2071.45	1795.12	2293.89	2569.2	1922.58
1328.88	1744.15	1169.64	2293.82	2548.27	1619.77
1819.16	1407.03	779.431	2284.77	2500.35	1611.62
1567.45	1775.09	1529.58	2279.48	2500.53	1595.18
1511.08	667.227	1489.04	2276.41	1470.61	1579.86
1796.25	1249.64	817.626	2274.3	2468.76	1578.95
1168.95	2193.09	1220.93	2268.68	2445.96	1576.54
780.658	1959.83	1380.13	2268.12	2440.14	1574.35
1528.48	1411.2	1899.55	1699.82	2440.17	1447.93
1488.28	2361.03	1169.06	2259.02	1437.28	1446.31
816.942	1426.93	2109.44	2238.4	1494.78	1439.77
1219.78	1627.15	952.16	2156.58	1481.06	1432.76
1917.89	782.493	1496.1	2153.78	1477.07	1416.66
1859.56	1210.08	2001.4	2127.38	1476.1	1430.87
1568.88	2231.28	1817.82	2108.12	1471.62	2417.52
1111.81	1747.51	1529.59	2081.88	1466.29	2366.88
2011.86	2090.43	1233.89	2064.82	1460.63	2225.66
1161.45	680.788	678.726	2048.2	1455.26	3131.39
2072.23	1641.75	1639.82	2037.63	1283.9	3123.38
1745.77	1659.17	1657.58	2032.46	2278.94	2062.9
1408.45	850.457	848.572	2032	2275.99	2019.98
1776.65	1339.37	1337.88	2031.19	2273.13	1956.32
1379.76	1929.61	1927.44	2023.32	2267.59	1930.71
1898.14	1893.82	665.096	2017.33	2267.72	1503.92
1169	1674.18	1247.31	1988.33	1698.76	1498.74
2108.13	1903.94	2191.64	1987.16	2258.95	1492.39
951.238	2283.21	1957.54	1973.1	2237.11	1479.17
1495.06	2034.81	1409.07	1962.12	2155.12	1479.79
2000.15	1690.32	2359.19	1951.53	1418.41	1478.45
1816.44	541.278	1428.66	1950.76	1413.64	1473.8
1528.28	2958.5	1629.11	1926.92	1400.2	1468.59
1232.45	1667.78	784.021	1921.76	1394.36	1462.27
666.539	1028.75	1212.45	1916.66	1394.74	1457.51
1248.34	1818.6	1665.52	1913.38	1380.06	1285.74
2192.12	1566.8	1539.06	1893.83	1374.14	2280.02
1958.43	1510.51	1884.63	1861.91	1366.98	2277.11
1410.88	1797.28	1888.87	1861.57	1361.23	2275.97
2360.65	1167.8	2089.07	1839.22	1922.21	2269.61
1427.88	781.085	839.626	1823.7	1792.21	2269.77
1628.35	1527.18	1726.19	1993.89	2772.29	1700.73
783.259	1487.13	2101.41	1818.66	2771.34	2260.84
1212	815.768	2009.35	1816.84	1730.41	2239.61
1664.86	1218.29	2272.99	1816.4	2710.42	2157.03
1538.44	1663.8	1947.52	1805.88	1706.54	1411.56
1883.76	1537.52	368.673	1801.2	2700.7	1398.87
1887.45	1882.06	1501.53	1752.71	2674.73	1392.91
2088.49	1886.7	2040.09	1773.12	1619.03	1392.39
838.753	2087.62	2091.18	1771.91	1445.54	1378.44
1725.47	837.982	1450.34	1770.59	1444.19	1372.14
2100.34	1724.94	1150.15	1769.27	1437.41	1364.78
2008.46	2099.92	1460.91	1764.23	1430.06	1359.26
2271.67	2007.46	1548.42	1754.12	1359.51	2571.63
2107.81	2270.78	1404.34	1745.85	1342.22	2550.85
1851	1949.27	1700.97	1738.66	2154.3	2502.06
1691.45	370.968	2089.1	1732.67	2128.43	2502.42
515.253	1503.08	2174.82	1730.21	2109.68	1472.12
662.15	2042.11	1652.96	1725.88	2082.74	2470.68
1316.23	2093.08	1812.81	1708.54	2065.04	2447.04
1444.61	1452.19	887.593	1704.11	2049.19	2442.57
1838.66	1153	1718.3	1660.77	2038.25	2442.98
666.059	1462.21	1518.39	1686.81	2033.02	1439.56
1511.97	1550.51	818.663	1668.79	2033.01	1357.9
1259.11	1406.81	590.068	1654.08	2032.7	1027.92
2232.45	1702.44	558.655	1651.94	1339.27	1018.65
1748.5	2091.16	1891.34	1641.63	1339.34	1015.84
2091.77	2176.86	1672.21	1618.92	1336.14	1006.92
679.777	1654.74	1905.26	1610.63	1324.24	980.385
1640.66	1814.92	2285.03	1594.18	1311.74	939.069
1658.36	889.271	2032.06	1578.66	1307.85	1915.09
849.054	1720.73	1688.06	1577.76	1300.68	1912.74
1338.5	1520.02	539.198	1575.12	1294.75	1892.2
1928.85	820.435	2556.62	1573.3	2422.57	1860.33
1948.89	592.531	1665.47	1562.23	2410.59	1860.32
369.254	1715.88	1030.49	1535.86	1402.7	1838.91
1502.78	2048.04	558.046	1517.9	2377.82	1822.01
2041.88	1119.72	2328.19	1513.9	2366.06	1992.08
2092.4	1760.55	1989.13	1511.86	2362.24	1817.24
1451.79	2125.04	1796.7	1511.56	2338.3	1815.46
1151.39	1441.22	1147.75	1504.01	2319.65	1344.85
1461.05	755.888	1411.24	1499.41	2294.68	1341.43
1549.94	1294.04	1724.28	1493.83	2294.8	1341.57
1405.36	1305.08	2696.74	1480.87	2022.1	1338.51
1701.25	1423.13	849.352	1478.1	2016.61	1326.95
2090.55	1187.25	1748.54	1477.8	1987.39	1313.09
2175.25	717.094	2029.5	1472.33	1986.14	1309.44
1653.15	2074.43	739.969	1467.88	1972.06	1302.95
1813.87	1294.03	2636.86	1461.7	1961.57	1296.68
888.459	1454.6	990.546	1456.89	1950.15	1281.96
1719.24	1983.06	1793.76	1446.24	1949.53	1132.34
1519.58	592.753	857.056	1445.57	1925.28	1120.49
819.054	1909.4	1493.95	1438.76	1920.05	1111.56
591.359	1198.96	1889.36	1431.51	1279.04	1097.06
1716.52	1883.83	1718.43	1417.29	1134.93	2420.79
559.672	1053.44	1826.3	1412.89	1118.28	2408.48
2329.19	2031.67	1577.63	1399.3	1109.48	1400.41
1990.36	741.176	1317.74	1393.67	1095.36	2375.6
1797.89	2638.4	1673.06	1393.64	1746.03	2364.47
1148.58	560.853	1520.56	1379.66	1739.17	2360.48
1412.85	2330.31	1714.9	1373.87	1733.3	2336.32
1725.74	1991.55	1596.78	1365.25	1731.45	2317.82
2697.12	1798.24	1773.88	1360.76	1726.42	2292.68
850.854	1149.22	2106.21	1358.34	1709.35	2292.27
1749.34	1413.89	1850.56	1343.77	1705.54	894.726
2047.78	1726.75	1690.74	1340.99	1661.74	834.179
1118.87	2698.51	514.552	1340.12	1687.82	831.207
1759.35	851.904	661.488	1337.63	1669.18	828.324
2124.29	1750.73	1315.13	1325.37	1072.94	666.359
1440.12	1621.84	1443.07	1312.49	1072.51	1074.86
754.854	1237.06	1837.91	1308.44	1040.91	1817.75
1293.52	1167.61	665.113	1301.84	1038.02	1807
1304.67	1253.45	2046.28	1295.81	1917.27	1802.92
1422.48	1076.05	1117.07	1280.9	1914.01	1753.75
1186.84	1293.03	1758.19	1278.44	1894.01	1774.73
1216.27	1886.91	2123.23	1275.44	1862.01	1772.67
1201.66	1720.86	1439.59	1274.32	1862.7	1771.94
1542.56	1824.98	753.52	1271.79	1840.24	1770.68
2033.36	1577.73	1292.67	1269.76	1824.47	1765.29
2264.68	1315.43	1303.43	1268.72	1994.02	1755.3
1894.15	1675.18	1421.08	1264.66	1819.76	1040.21
2705.91	1522.59	1185.62	1247.23	1817.12	1038.67
890.154	1716.97	1979.66	1237.11	1036.94	1033.37
1521.46	1594.96	2087.67	1234.87	1031.64	1234.56
1178.34	1775.96	1943.15	1233.7	1232.86	1231.08
716.759	1379.93	927.111	1230.91	1229.52	2152.03
2073.57	904.629	1709.23	1226.73	1225.54	2126.07
1293.75	973.914	593.056	1226.12	1225.63	2107.09
1453.56	1199.51	1217.85	1205.3	1204.05	2080.49
1982.76	1813.36	1202.61	1203.74	1202.1	2063.48
591.353	1819.31	1543.09	1203.29	1025.42	2047.65
1908.66	2267.8	2034.82	1203.14	1020.77	2036.03
1197.76	2906.39	2265.98	1202.46	1017.99	2031.35
1882.33	596.039	1895.84	1193.55	1008.04	2031.52
1052.67	1667.78	2706.65	1191.94	982.914	2030.54
1622.91	992.194	891.181	1191.12	941.978	1074.94
1238.16	1981.24	1522.97	1188.38	896.232	1042.82
1168.95	2089.14	1179.05	1183.89	836.78	1277.62
1254.91	1945.97	715.615	1173.86	833.808	1274.02
1077.82	1495.8	2072.83	1167.77	830.785	1273.77
1294.23	2108.21	1292.18	1153.83	668.963	1270.84
1380.16	1852.4	1452.35	1135.9	1202.96	1268.83
905.454	1692.71	1981.96	1134.56	1202.17	1267.95
974.654	516.176	590.975	1133.45	1201.58	1263.49
1200.34	663.333	1907.44	1119.59	1192.88	1246.99
1814.34	1317.84	1196.68	1110.06	1192.29	1236.35
1820.55	1445.47	1881.04	1096.62	1192.31	1233.45
2268.22	1839.22	1051.64	1073.2	1189.52	1227.24
2907.12	667.46	1623.76	1073.03	1184.78	1227.35
597.854	929.248	1239.65	1041.12	1174.36	1206.14
1668.76	1711.41	1169.39	1039.54	1279.7	1204.17
2030.85	595.688	1255.67	1037.52	1276.14	1204.91
740.157	1795.78	1078.46	1032.39	1275.18	1204.44
2637.24	859.114	1295.75	1026.49	1272.37	1203.08
991.754	1177.5	1381.65	1019.39	1270.36	1194.57
1980.78	1215.01	906.669	1016.66	1269.65	1190.65
2088.07	1200.44	975.717	1007.01	1265.09	1190.93
1944.26	1541.02	1201.13	981.176	1248.33	1187.16
928.054	2032.09	1815.97	940.195	1238.35	1182.68
1710.77	2263.98	1821.44	895.683	1235.37	1172.73
594.357	1893.29	2269.28	835.597	1168.97	1166.46
1794.76	2704.8	2908.07	832.095	1154.18	1152.27
858.054	889.489	598.88	829.852	1136.01	1134.19
1494.66	1520.65	1669.99	667.583	1135.31	1133.72

## Sheet: Fig1e
Figure 1e
Quantification of Pax7/MyoD cells after cytospin of p7 control or Nf1Myf5 MPs
	Control	Nf1Myf5
Rep1	0.401	0.181	p=0.0022
Rep2	0.438	0.225
Rep3	0.37	0.242

## Sheet: Fig1f
Figure 1f
Quantification of MyoD+ nuclei in Mf20+ myotubes cultured from control or Nf1Myf5 myoblasts
	Control	Nf1Myf5
Rep1	64.437	18.142	p=0.0000985935233517918
Rep2	59.773	14.876
Rep3	56.016	12.955

## Sheet: Fig1g
Figure 1g
Quantification of nuclei per myofiber and myonuclear domain in isolated myofibers of control or Nf1Myf5 animals
	Nuclei per myofiber
	Control	Nf1Myf5
Rep1	194	148	p=0.0051
Rep2	186	145
Rep3	171	142
	Myonuclear domain
	Control	Nf1Myf5
Rep1	243	129	p=0.015
Rep2	225	110
Rep3	168	108

## Sheet: Fig1h
Figure 1h
Quantification of Pax7+ cells in control or Nf1Myf5 animals
	p7
	Control	Nf1Myf5
Rep1	15.397	16.14
Rep2	14.92	15.65	p=0.288
Rep3	14.33	14.74
	p14
	Control	Nf1Myf5
Rep1	11.93	7.34
Rep2	10.69	6.39	p=0.008
Rep3	9.43	5.77
	p21
	Control	Nf1Myf5
Rep1	7.89	4.18
Rep2	7.42	3.48	p=0.0056
Rep3	6.13	2.68
	p84
	Control	Nf1Myf5
Rep1	4.96	3.48
Rep2	4.32	2.71	p=0.039
Rep3	3.77	2.11

## Sheet: Fig2a
Figure 2a
RT-qPCR for Nf1 and Myog on primary wild type myoblasts in proliferation medium (PM) or after indicated days in differentiation medium (DM)
Nf1	PM (Control)	DM1		DM3		DM5
Rep1	0.949018	0.966508		0.552089		0.289115
Rep2	1.05585	0.795558	p=0.096332	0.580209	p=0.000192	0.102249	p=0.014402
Rep3	0.997983	0.85992		0.584783		0.635355
MyoG	PM (Control)	DM1		DM3		DM5
Rep1	0.933455	1.29167		2.96513		18.4371
Rep2	1.08952	1.49247	p=0.008244	2.47793	p=0.001125	15.281	p=0.000739
Rep3	0.983265	1.48116		3.23587		21.7862

## Sheet: Fig2b
Figure 2b
RT-qPCR for Nf1 in indicated cell types or tissue of wild type animals
Nf1	P7 MPs	P21 MPs		P21 Whole muscle		P21 muscle FBs
Rep1	0.953826	1.64013		1.30394		2.89631
Rep2	1.0115	1.66707	p=0.0005	1.14476	p=0.0747	3.14493	p=0.0083
Rep3	1.03649	1.5817		1.22591		2.58477

## Sheet: Fig2e
Figure 2e
Cross sectional area (CSA) and Ferets minimal diameter (Ferets) measurement on cross sections of tibialis anterior (TA) and extensor digitorum longus (EDL) muscles of control or Nf1Acta1 animals
CSA
	Control	Nf1Acta1
	TA	TA
Rep1	2363.99	2341.32	p=0,0993
Rep2	2496.99	1996.17
Rep3	2641.49	2299.01
	EDL	EDL
Rep1	1845.07	1776.01	p=0,2931
Rep2	2045.86	1638.14
Rep3	1625.3	1628.87
Ferets
	Control	Nf1Acta1
	TA	TA
Rep1	41.3823	40.8418	p=0,1495
Rep2	43.3765	39.5224
Rep3	45.3749	42.2824
	EDL	EDL
Rep1	36.7001	35.9987	p=0,1103
Rep2	38.2336	33.2983
Rep3	35.5325	34.3703

[truncated: 48 more sheets: Fig2g, Fig3b, Fig3h, Fig3j, Fig3i, Fig3k, Fig4c, Fig4h, Fig4l, Fig4m, Fig4o, Fig4p, Fig5e, Fig5f, Fig5i, Fig6a, Fig6b, Fig6d, Fig6e, Fig6g …]
